# Supplementary material for: fac-Aqua­(2-carboxy­ethyl-κ2 C,O)trichlorido­tin(IV)–1,4,7,10,13-penta­oxacyclo­penta­deca­ne–water (1/1/2)
Source: Acta Crystallogr Sect E Struct Rep Online. 2010 Apr 10;66(Pt 5):m496–7. doi: 10.1107/S1600536810011633 (PMC2979106; doi:10.1107/S1600536810011633)
Supplement: Supplementary file 1 [file e-66-0m496-sup1.cif]

##############################################################################
###                                                                        ###
###        Electronic paper (Acta Crystallographica Section E)             ###
###                                                                        ###
##############################################################################
#                                                                            #
# This CIF contains the data in a paper accepted for publication in Acta     #
# Crystallographica Section E. It conforms to the requirements of Notes      #
# for Authors for Section E, and has been peer reviewed under the auspices   #
# of the IUCr Commission on Journals.                                        #
#                                                                            #
# Full details of the Crystallographic Information File format               #
# are given in the paper "The Crystallographic Information File (CIF):       #
# a New Standard Archive File for Crystallography" by S. R. Hall, F. H.      #
# Allen and I. D. Brown [Acta Cryst. (1991), A47, 655-685].                  #
#                                                                            #
# The current version of the core CIF dictionary is obtainable from          #
# ftp://ftp.iucr.org/pub/cif_core.dic. The current version number is 2.4.    #
#                                                                            #
# Software is freely available for graphical display of the structure(s) in  #
# this CIF.  For information consult the CIF home page http://www.iucr.org/  #
# cif/home.html                                                              #
#                                                                            #
# This file may be used for bona fide research purposes within the           #
# scientific community so long as proper attribution is given to the journal # 
# article from which it was obtained.                                        #
#                                                                            #
##############################################################################
                                             
data_global
_audit_creation_method     SHELXL-97
_journal_date_recd_electronic     2010-03-26
_journal_date_accepted     2010-03-26
_journal_name_full     'Acta Crystallographica, Section E'
_journal_year     2010
_journal_volume     66
_journal_issue      5
_journal_page_first     m496
_journal_page_last     m497
_journal_paper_category     QM
_journal_coeditor_code     HB5380
_publ_contact_author_name     ' Edward RT Tiekink '
_publ_contact_author_address
;
Department of Chemistry, University of Malaya,
50603 Kuala Lumpur, Malaysia
;
_publ_contact_author_email
;
edward.tiekink@gmail.com
;
_publ_contact_author_fax     ' +60 3 7967 4193 '
_publ_contact_author_phone     ' +60 3 7967 6775 '
_publ_section_title
;\
<i>fac</i>-Aqua(2-carboxyethyl-\k^2^<i>C</i>,<i>O</i>)trichloridotin(IV)--1,4,\
7,10,13-pentaoxacyclopentadecane--water (1/1/2)
;
loop_
    _publ_author_name
    _publ_author_footnote
    _publ_author_address
    'Tiekink, Edward R. T.' .
;
Department of Chemistry, University of Malaya,
50603 Kuala Lumpur, Malaysia
;
    'Wardell, James L.'
;
Additional correspondence author, e-mail: j.wardell@abdn.ac.uk.
;
;
Centro de Desenvolvimento Tecnol\'ogico em Sa\'ude (CDTS),
Funda\,c\~ao Oswaldo Cruz (FIOCRUZ), Casa Amarela,
Campus de Manguinhos, Av. Brasil 4365,
21040-900 Rio de Janeiro, RJ, Brazil
;
    'Wardell, Solange M. S. V.' .
;
CHEMSOL, 1 Harcourt Road, Aberdeen AB15 5NY, Scotland
;
_publ_section_synopsis     .
data_I
_audit_creation_method     SHELXL-97
_chemical_name_systematic
;
<i>fac</i>-Aqua(2-carboxyethyl-\k^2^<i>C</i>,<i>O</i>)trichloridotin(IV)--
1,4,7,10,13-pentaoxacyclopentadecane--water (1/1/2)
;
_chemical_name_common     ?
_chemical_formula_moiety     'C10 H20 O5, C3 H7 Cl3 O3 Sn, 2(H2 O)'
_chemical_formula_sum     'C13 H31 Cl3 O10 Sn'
_chemical_formula_iupac     '[Sn (C3 H5 O2) Cl3 (H2 O)], C10 H20 O5, 2H2 O'
_chemical_formula_weight     572.42
_chemical_melting_point     ?
_symmetry_cell_setting     monoclinic
_symmetry_space_group_name_H-M     'P 21/n'
_symmetry_space_group_name_Hall     '-P 2yn '
loop_
    _symmetry_equiv_pos_as_xyz
    'x, y, z'
    '-x+1/2, y+1/2, -z+1/2'
    '-x, -y, -z'
    'x-1/2, -y-1/2, z-1/2'
_cell_length_a     7.2193(2)
_cell_length_b     29.6516(13)
_cell_length_c     10.3871(5)
_cell_angle_alpha     90
_cell_angle_beta     91.857(2)
_cell_angle_gamma     90
_cell_volume     2222.33(16)
_cell_formula_units_Z     4
_cell_measurement_reflns_used     15234
_cell_measurement_theta_min     2.9
_cell_measurement_theta_max     27.5
_cell_measurement_temperature     120(2)
_exptl_crystal_description     blade
_exptl_crystal_colour     colourless
_exptl_crystal_size_max     0.42
_exptl_crystal_size_mid     0.20
_exptl_crystal_size_min     0.07
_exptl_crystal_density_diffrn     1.711
_exptl_crystal_density_meas     ?
_exptl_crystal_density_method     'not measured'
_exptl_crystal_F_000     1160
_exptl_absorpt_coefficient_mu     1.555
_exptl_absorpt_correction_type     multi-scan
_exptl_absorpt_process_details     '(SADABS; Sheldrick, 2007)'
_exptl_absorpt_correction_T_min     0.621
_exptl_absorpt_correction_T_max     0.746
_exptl_special_details
;
;
_diffrn_ambient_temperature     120(2)
_diffrn_radiation_type     MoK\a
_diffrn_radiation_wavelength     0.71073
_diffrn_radiation_source     'Enraf Nonius FR591 rotating anode'
_diffrn_radiation_monochromator     '10 cm confocal mirrors'
_diffrn_measurement_device_type     'Nonius KappaCCD'
_diffrn_measurement_method     '\f and \w scans'
_diffrn_detector_area_resol_mean     9.091
_diffrn_reflns_number     12758
_diffrn_reflns_av_R_equivalents     0.037
_diffrn_reflns_av_sigmaI/netI     0.036
_diffrn_reflns_theta_min     3.1
_diffrn_reflns_theta_max     25.0
_diffrn_reflns_theta_full     25.0
_diffrn_measured_fraction_theta_max     0.948
_diffrn_measured_fraction_theta_full     0.948
_diffrn_reflns_limit_h_min     -8
_diffrn_reflns_limit_h_max     8
_diffrn_reflns_limit_k_min     -35
_diffrn_reflns_limit_k_max     35
_diffrn_reflns_limit_l_min     -12
_diffrn_reflns_limit_l_max     12
_diffrn_standards_number     0
_diffrn_standards_interval_count     ?
_diffrn_standards_interval_time     ?
_diffrn_standards_decay_%     0
_refine_special_details
;
Refinement of <i>F</i>^2^ against ALL reflections. The weighted <i>R</i>-factor
wR and goodness of fit <i>S</i> are based on <i>F</i>^2^, conventional
<i>R</i>-factors <i>R</i> are based on <i>F</i>, with <i>F</i> set to zero for
negative <i>F</i>^2^. The threshold expression of <i>F</i>^2^ >
2\s(<i>F</i>^2^) is used only for calculating <i>R</i>-factors(gt) etc. and is
not relevant to the choice of reflections for refinement. <i>R</i>-factors
based on <i>F</i>^2^ are statistically about twice as large as those based on
<i>F</i>, and <i>R</i>- factors based on ALL data will be even larger.
;
_reflns_number_total     3721
_reflns_number_gt     3241
_reflns_threshold_expression     I>2\s(I)
_refine_ls_structure_factor_coef     Fsqd
_refine_ls_matrix_type     full
_refine_ls_R_factor_all     0.035
_refine_ls_R_factor_gt     0.027
_refine_ls_wR_factor_gt     0.074
_refine_ls_wR_factor_ref     0.088
_refine_ls_goodness_of_fit_ref     1.19
_refine_ls_restrained_S_all     1.18
_refine_ls_number_reflns     3721
_refine_ls_number_parameters     265
_refine_ls_number_restraints     10
_refine_ls_hydrogen_treatment     mixed
_refine_ls_weighting_scheme     calc
_refine_ls_weighting_details
         'calc w=1/[\s^2^(Fo^2^)+(0.0465P)^2^+0.1546P] where P=(Fo^2^+2Fc^2^)/3'
_atom_sites_solution_hydrogens     geom
_atom_sites_solution_primary     direct
_atom_sites_solution_secondary     difmap
_refine_ls_shift/su_max     0.001
_refine_ls_shift/su_mean     0.000
_refine_diff_density_max     0.70
_refine_diff_density_min     -0.74
_refine_ls_extinction_method     none
_refine_ls_extinction_coef     ?
loop_
    _atom_type_symbol
    _atom_type_description
    _atom_type_scat_dispersion_real
    _atom_type_scat_dispersion_imag
    _atom_type_scat_source
    'C' 'C' 0.0033 0.0016
                         'International Tables Vol C Tables 4.2.6.8 and 6.1.1.4'
    'H' 'H' 0.0000 0.0000
                         'International Tables Vol C Tables 4.2.6.8 and 6.1.1.4'
    'O' 'O' 0.0106 0.0060
                         'International Tables Vol C Tables 4.2.6.8 and 6.1.1.4'
    'Cl' 'Cl' 0.1484 0.1585
                         'International Tables Vol C Tables 4.2.6.8 and 6.1.1.4'
    'Sn' 'Sn' -0.6537 1.4246
                         'International Tables Vol C Tables 4.2.6.8 and 6.1.1.4'
_computing_data_collection     'COLLECT (Hooft, 1998)'
_computing_cell_refinement
                    'DENZO (Otwinowski & Minor, 1997) and COLLECT (Hooft, 1998)'
_computing_data_reduction
                    'DENZO (Otwinowski & Minor, 1997) and COLLECT (Hooft, 1998)'
_computing_structure_solution     'SHELXS97 (Sheldrick, 2008)'
_computing_structure_refinement     'SHELXL97 (Sheldrick, 2008)'
_computing_molecular_graphics
                         'ORTEP-3 (Farrugia, 1997), DIAMOND (Brandenburg, 2006)'
_computing_publication_material     'publCIF (Westrip, 2010)'
loop_
    _atom_site_type_symbol
    _atom_site_label
    _atom_site_fract_x
    _atom_site_fract_y
    _atom_site_fract_z
    _atom_site_U_iso_or_equiv
    _atom_site_adp_type
    _atom_site_calc_flag
    _atom_site_refinement_flags
    _atom_site_occupancy
    _atom_site_disorder_assembly
    _atom_site_disorder_group
    Sn Sn 0.22564(3) 0.175614(7) 0.29201(2) 0.01417(11) Uani d . 1 . .
    Cl Cl1 0.34019(12) 0.21445(3) 0.10473(9) 0.0209(2) Uani d . 1 . .
    Cl Cl2 0.43021(12) 0.21340(3) 0.44366(9) 0.0211(2) Uani d . 1 . .
    Cl Cl3 0.42241(11) 0.11255(3) 0.26495(9) 0.0186(2) Uani d . 1 . .
    O O1 0.0296(3) 0.13662(7) 0.1555(2) 0.0178(5) Uani d . 1 . .
    O O2 -0.2328(3) 0.14512(9) 0.0433(2) 0.0225(6) Uani d D 1 . .
    H H1O -0.195(5) 0.1229(8) 0.001(3) 0.034 Uiso d D 1 . .
    O O3 -0.2678(3) 0.08134(8) 0.6564(2) 0.0199(6) Uani d . 1 . .
    O O4 -0.0320(3) 0.15697(8) 0.6706(2) 0.0187(6) Uani d . 1 . .
    O O5 0.3096(3) 0.12348(8) 0.7855(2) 0.0196(6) Uani d . 1 . .
    O O6 0.1948(3) 0.03774(8) 0.8827(2) 0.0198(6) Uani d . 1 . .
    O O7 -0.0411(3) 0.00568(8) 0.6891(2) 0.0194(6) Uani d . 1 . .
    O O1W 0.1114(3) 0.13208(8) 0.4460(2) 0.0204(6) Uani d D 1 . .
    H H1W 0.168(4) 0.1089(7) 0.473(3) 0.031 Uiso d D 1 . .
    H H2W 0.056(4) 0.1448(10) 0.506(2) 0.031 Uiso d D 1 . .
    O O2W -0.1475(3) 0.07709(8) -0.0930(2) 0.0183(5) Uani d D 1 . .
    H H3W -0.194(4) 0.0799(13) -0.1676(11) 0.027 Uiso d D 1 . .
    H H4W -0.0378(18) 0.0677(12) -0.094(3) 0.027 Uiso d D 1 . .
    O O3W 0.2298(3) 0.06380(9) 0.5896(2) 0.0228(6) Uani d D 1 . .
    H H5W 0.137(3) 0.0475(10) 0.603(3) 0.034 Uiso d D 1 . .
    H H6W 0.256(4) 0.0798(11) 0.654(2) 0.034 Uiso d D 1 . .
    C C1 -0.0237(5) 0.21467(12) 0.3046(4) 0.0225(9) Uani d . 1 . .
    H H1A -0.0752 0.2109 0.3911 0.027 Uiso calc R 1 . .
    H H1B 0.0051 0.2470 0.2924 0.027 Uiso calc R 1 . .
    C C2 -0.1649(5) 0.19982(13) 0.2036(4) 0.0255(9) Uani d . 1 . .
    H H2A -0.1831 0.2245 0.1404 0.031 Uiso calc R 1 . .
    H H2B -0.2845 0.1949 0.2454 0.031 Uiso calc R 1 . .
    C C3 -0.1152(5) 0.15757(12) 0.1323(3) 0.0163(8) Uani d . 1 . .
    C C4 -0.3106(5) 0.12264(12) 0.5911(4) 0.0195(8) Uani d . 1 . .
    H H4A -0.4466 0.1262 0.5800 0.023 Uiso calc R 1 . .
    H H4B -0.2561 0.1227 0.5048 0.023 Uiso calc R 1 . .
    C C5 -0.2309(4) 0.16057(12) 0.6714(4) 0.0201(8) Uani d . 1 . .
    H H5A -0.2713 0.1900 0.6351 0.024 Uiso calc R 1 . .
    H H5B -0.2740 0.1584 0.7607 0.024 Uiso calc R 1 . .
    C C6 0.0615(5) 0.18000(11) 0.7739(4) 0.0198(8) Uani d . 1 . .
    H H6A 0.0135 0.1697 0.8571 0.024 Uiso calc R 1 . .
    H H6B 0.0398 0.2129 0.7661 0.024 Uiso calc R 1 . .
    C C7 0.2661(5) 0.17016(12) 0.7691(4) 0.0205(8) Uani d . 1 . .
    H H7A 0.3118 0.1804 0.6851 0.025 Uiso calc R 1 . .
    H H7B 0.3322 0.1877 0.8374 0.025 Uiso calc R 1 . .
    C C8 0.3375(5) 0.10950(12) 0.9175(4) 0.0197(8) Uani d . 1 . .
    H H8A 0.2278 0.1173 0.9678 0.024 Uiso calc R 1 . .
    H H8B 0.4471 0.1249 0.9568 0.024 Uiso calc R 1 . .
    C C9 0.3668(4) 0.05926(12) 0.9177(4) 0.0216(8) Uani d . 1 . .
    H H9A 0.4623 0.0511 0.8554 0.026 Uiso calc R 1 . .
    H H9B 0.4101 0.0491 1.0044 0.026 Uiso calc R 1 . .
    C C10 0.2127(5) -0.00743(12) 0.8347(4) 0.0236(9) Uani d . 1 . .
    H H10A 0.2632 -0.0275 0.9034 0.028 Uiso calc R 1 . .
    H H10B 0.2982 -0.0079 0.7620 0.028 Uiso calc R 1 . .
    C C11 0.0241(5) -0.02314(12) 0.7904(4) 0.0219(8) Uani d . 1 . .
    H H11A 0.0305 -0.0546 0.7593 0.026 Uiso calc R 1 . .
    H H11B -0.0617 -0.0221 0.8628 0.026 Uiso calc R 1 . .
    C C12 -0.2365(4) 0.00224(12) 0.6619(4) 0.0201(8) Uani d . 1 . .
    H H12A -0.3045 0.0023 0.7431 0.024 Uiso calc R 1 . .
    H H12B -0.2649 -0.0262 0.6153 0.024 Uiso calc R 1 . .
    C C13 -0.2938(5) 0.04203(12) 0.5804(4) 0.0192(8) Uani d . 1 . .
    H H13A -0.2174 0.0437 0.5031 0.023 Uiso calc R 1 . .
    H H13B -0.4255 0.0392 0.5520 0.023 Uiso calc R 1 . .
loop_
    _atom_site_aniso_label
    _atom_site_aniso_U_11
    _atom_site_aniso_U_22
    _atom_site_aniso_U_33
    _atom_site_aniso_U_12
    _atom_site_aniso_U_13
    _atom_site_aniso_U_23
    Sn 0.01453(16) 0.01367(15) 0.01420(17) 0.00086(9) -0.00119(11) -0.00125(10)
    Cl1 0.0302(5) 0.0175(4) 0.0149(5) -0.0001(4) -0.0009(4) 0.0030(4)
    Cl2 0.0254(5) 0.0216(5) 0.0161(5) -0.0061(4) -0.0053(4) 0.0014(4)
    Cl3 0.0191(4) 0.0172(4) 0.0195(5) 0.0051(3) 0.0019(4) 0.0019(4)
    O1 0.0169(13) 0.0175(12) 0.0188(14) 0.0026(10) -0.0062(10) -0.0055(11)
    O2 0.0168(13) 0.0307(15) 0.0196(15) 0.0026(11) -0.0035(11) -0.0100(13)
    O3 0.0264(14) 0.0175(13) 0.0155(14) 0.0019(10) -0.0053(11) -0.0021(11)
    O4 0.0169(13) 0.0208(13) 0.0184(15) -0.0001(10) 0.0010(11) -0.0043(12)
    O5 0.0248(13) 0.0202(13) 0.0138(15) -0.0001(10) 0.0028(11) -0.0006(11)
    O6 0.0137(12) 0.0207(13) 0.0248(15) 0.0007(10) -0.0010(11) -0.0024(11)
    O7 0.0178(13) 0.0166(12) 0.0240(15) -0.0002(10) 0.0019(11) 0.0037(11)
    O1W 0.0256(14) 0.0191(13) 0.0169(14) 0.0009(11) 0.0074(11) -0.0007(12)
    O2W 0.0178(13) 0.0218(13) 0.0149(14) 0.0031(11) -0.0034(10) -0.0008(12)
    O3W 0.0274(15) 0.0230(14) 0.0183(15) -0.0063(11) 0.0049(12) -0.0037(12)
    C1 0.0188(19) 0.023(2) 0.026(2) 0.0051(15) -0.0010(16) -0.0038(17)
    C2 0.0254(19) 0.026(2) 0.025(2) 0.0078(17) -0.0026(17) -0.0091(18)
    C3 0.0143(18) 0.0206(19) 0.014(2) -0.0030(15) 0.0047(15) 0.0044(17)
    C4 0.0179(18) 0.024(2) 0.017(2) 0.0047(15) -0.0023(15) 0.0053(17)
    C5 0.0195(19) 0.0186(18) 0.022(2) 0.0033(14) 0.0034(16) 0.0022(17)
    C6 0.028(2) 0.0159(18) 0.015(2) -0.0033(15) 0.0020(16) -0.0063(15)
    C7 0.025(2) 0.0186(19) 0.018(2) -0.0076(15) 0.0036(16) 0.0002(16)
    C8 0.0129(18) 0.029(2) 0.017(2) -0.0008(15) -0.0035(15) -0.0019(17)
    C9 0.0153(18) 0.029(2) 0.020(2) 0.0014(16) -0.0012(15) 0.0031(18)
    C10 0.027(2) 0.0179(19) 0.026(2) 0.0065(15) 0.0012(17) 0.0086(18)
    C11 0.028(2) 0.0155(18) 0.023(2) -0.0010(15) 0.0019(16) 0.0061(17)
    C12 0.0172(19) 0.0192(19) 0.024(2) -0.0057(14) 0.0019(16) -0.0086(17)
    C13 0.0199(18) 0.0215(19) 0.016(2) -0.0014(15) -0.0048(15) -0.0078(16)
_geom_special_details
;
All s.u.'s (except the s.u. in the dihedral angle between two l.s. planes) are
estimated using the full covariance matrix. The cell s.u.'s are taken into
account individually in the estimation of s.u.'s in distances, angles and
torsion angles; correlations between s.u.'s in cell parameters are only used
when they are defined by crystal symmetry. An approximate (isotropic)
treatment of cell s.u.'s is used for estimating s.u.'s involving l.s. planes.
;
loop_
    _geom_bond_atom_site_label_1
    _geom_bond_atom_site_label_2
    _geom_bond_site_symmetry_2
    _geom_bond_distance
    _geom_bond_publ_flag
    Sn C1 . 2.148(3) y
    Sn O1 . 2.284(2) y
    Sn O1w . 2.234(2) y
    Sn Cl1 . 2.4287(9) y
    Sn Cl2 . 2.4014(9) y
    Sn Cl3 . 2.3706(8) y
    O1 C3 . 1.233(4) ?
    O2 C3 . 1.289(4) ?
    O2 H1O . 0.84(3) ?
    O3 C13 . 1.417(4) ?
    O3 C4 . 1.429(4) ?
    O4 C6 . 1.423(4) ?
    O4 C5 . 1.440(4) ?
    O5 C7 . 1.428(4) ?
    O5 C8 . 1.441(4) ?
    O6 C9 . 1.433(4) ?
    O6 C10 . 1.436(4) ?
    O7 C11 . 1.424(4) ?
    O7 C12 . 1.433(4) ?
    O1W H1W . 0.84(2) ?
    O1W H2W . 0.84(3) ?
    O2W H3W . 0.839(16) ?
    O2W H4W . 0.840(17) ?
    O3W H5W . 0.84(2) ?
    O3W H6W . 0.84(3) ?
    C1 C2 . 1.504(5) ?
    C1 H1A . 0.9900 ?
    C1 H1B . 0.9900 ?
    C2 C3 . 1.505(5) ?
    C2 H2A . 0.9900 ?
    C2 H2B . 0.9900 ?
    C4 C5 . 1.504(5) ?
    C4 H4A . 0.9900 ?
    C4 H4B . 0.9900 ?
    C5 H5A . 0.9900 ?
    C5 H5B . 0.9900 ?
    C6 C7 . 1.508(5) ?
    C6 H6A . 0.9900 ?
    C6 H6B . 0.9900 ?
    C7 H7A . 0.9900 ?
    C7 H7B . 0.9900 ?
    C8 C9 . 1.505(5) ?
    C8 H8A . 0.9900 ?
    C8 H8B . 0.9900 ?
    C9 H9A . 0.9900 ?
    C9 H9B . 0.9900 ?
    C10 C11 . 1.497(5) ?
    C10 H10A . 0.9900 ?
    C10 H10B . 0.9900 ?
    C11 H11A . 0.9900 ?
    C11 H11B . 0.9900 ?
    C12 C13 . 1.502(5) ?
    C12 H12A . 0.9900 ?
    C12 H12B . 0.9900 ?
    C13 H13A . 0.9900 ?
    C13 H13B . 0.9900 ?
loop_
    _geom_angle_atom_site_label_1
    _geom_angle_atom_site_label_2
    _geom_angle_atom_site_label_3
    _geom_angle_site_symmetry_1
    _geom_angle_site_symmetry_3
    _geom_angle
    _geom_angle_publ_flag
    C1 Sn O1W . . 86.48(12) ?
    C1 Sn O1 . . 78.88(11) ?
    O1W Sn O1 . . 85.19(9) ?
    C1 Sn Cl3 . . 159.90(10) ?
    O1W Sn Cl3 . . 82.27(6) ?
    O1 Sn Cl3 . . 83.61(6) ?
    C1 Sn Cl2 . . 101.97(10) ?
    O1W Sn Cl2 . . 91.92(7) ?
    O1 Sn Cl2 . . 176.94(6) ?
    Cl3 Sn Cl2 . . 95.03(3) ?
    C1 Sn Cl1 . . 95.78(11) ?
    O1W Sn Cl1 . . 172.17(7) ?
    O1 Sn Cl1 . . 87.89(6) ?
    Cl3 Sn Cl1 . . 93.33(3) ?
    Cl2 Sn Cl1 . . 94.94(3) ?
    C3 O1 Sn . . 111.8(2) ?
    C3 O2 H1O . . 112(3) ?
    C13 O3 C4 . . 114.7(3) ?
    C6 O4 C5 . . 114.1(3) ?
    C7 O5 C8 . . 114.6(3) ?
    C9 O6 C10 . . 114.6(2) ?
    C11 O7 C12 . . 113.7(3) ?
    Sn O1W H1W . . 121(2) ?
    Sn O1W H2W . . 118(2) ?
    H1W O1W H2W . . 111(3) ?
    H3W O2W H4W . . 112(3) ?
    H5W O3W H6W . . 111(3) ?
    C2 C1 Sn . . 110.5(2) ?
    C2 C1 H1A . . 109.6 ?
    Sn C1 H1A . . 109.6 ?
    C2 C1 H1B . . 109.6 ?
    Sn C1 H1B . . 109.6 ?
    H1A C1 H1B . . 108.1 ?
    C1 C2 C3 . . 114.8(3) ?
    C1 C2 H2A . . 108.6 ?
    C3 C2 H2A . . 108.6 ?
    C1 C2 H2B . . 108.6 ?
    C3 C2 H2B . . 108.6 ?
    H2A C2 H2B . . 107.5 ?
    O1 C3 O2 . . 122.1(3) ?
    O1 C3 C2 . . 122.5(3) ?
    O2 C3 C2 . . 115.4(3) ?
    O3 C4 C5 . . 107.7(3) ?
    O3 C4 H4A . . 110.2 ?
    C5 C4 H4A . . 110.2 ?
    O3 C4 H4B . . 110.2 ?
    C5 C4 H4B . . 110.2 ?
    H4A C4 H4B . . 108.5 ?
    O4 C5 C4 . . 107.8(3) ?
    O4 C5 H5A . . 110.2 ?
    C4 C5 H5A . . 110.2 ?
    O4 C5 H5B . . 110.2 ?
    C4 C5 H5B . . 110.2 ?
    H5A C5 H5B . . 108.5 ?
    O4 C6 C7 . . 108.9(3) ?
    O4 C6 H6A . . 109.9 ?
    C7 C6 H6A . . 109.9 ?
    O4 C6 H6B . . 109.9 ?
    C7 C6 H6B . . 109.9 ?
    H6A C6 H6B . . 108.3 ?
    O5 C7 C6 . . 113.3(3) ?
    O5 C7 H7A . . 108.9 ?
    C6 C7 H7A . . 108.9 ?
    O5 C7 H7B . . 108.9 ?
    C6 C7 H7B . . 108.9 ?
    H7A C7 H7B . . 107.7 ?
    O5 C8 C9 . . 107.5(3) ?
    O5 C8 H8A . . 110.2 ?
    C9 C8 H8A . . 110.2 ?
    O5 C8 H8B . . 110.2 ?
    C9 C8 H8B . . 110.2 ?
    H8A C8 H8B . . 108.5 ?
    O6 C9 C8 . . 108.7(3) ?
    O6 C9 H9A . . 110.0 ?
    C8 C9 H9A . . 110.0 ?
    O6 C9 H9B . . 110.0 ?
    C8 C9 H9B . . 110.0 ?
    H9A C9 H9B . . 108.3 ?
    O6 C10 C11 . . 107.8(3) ?
    O6 C10 H10A . . 110.1 ?
    C11 C10 H10A . . 110.1 ?
    O6 C10 H10B . . 110.1 ?
    C11 C10 H10B . . 110.1 ?
    H10A C10 H10B . . 108.5 ?
    O7 C11 C10 . . 108.4(3) ?
    O7 C11 H11A . . 110.0 ?
    C10 C11 H11A . . 110.0 ?
    O7 C11 H11B . . 110.0 ?
    C10 C11 H11B . . 110.0 ?
    H11A C11 H11B . . 108.4 ?
    O7 C12 C13 . . 107.9(3) ?
    O7 C12 H12A . . 110.1 ?
    C13 C12 H12A . . 110.1 ?
    O7 C12 H12B . . 110.1 ?
    C13 C12 H12B . . 110.1 ?
    H12A C12 H12B . . 108.4 ?
    O3 C13 C12 . . 107.7(3) ?
    O3 C13 H13A . . 110.2 ?
    C12 C13 H13A . . 110.2 ?
    O3 C13 H13B . . 110.2 ?
    C12 C13 H13B . . 110.2 ?
    H13A C13 H13B . . 108.5 ?
loop_
    _geom_torsion_atom_site_label_1
    _geom_torsion_atom_site_label_2
    _geom_torsion_atom_site_label_3
    _geom_torsion_atom_site_label_4
    _geom_torsion_site_symmetry_1
    _geom_torsion_site_symmetry_2
    _geom_torsion_site_symmetry_3
    _geom_torsion_site_symmetry_4
    _geom_torsion
    _geom_torsion_publ_flag
    C1 Sn O1 C3 . . . . 10.9(2) ?
    O1W Sn O1 C3 . . . . 98.2(2) ?
    Cl3 Sn O1 C3 . . . . -179.1(2) ?
    Cl2 Sn O1 C3 . . . . 117.3(11) ?
    Cl1 Sn O1 C3 . . . . -85.5(2) ?
    O1W Sn C1 C2 . . . . -95.8(3) ?
    O1 Sn C1 C2 . . . . -10.0(3) ?
    Cl3 Sn C1 C2 . . . . -39.8(5) ?
    Cl2 Sn C1 C2 . . . . 173.0(2) ?
    Cl1 Sn C1 C2 . . . . 76.7(3) ?
    Sn C1 C2 C3 . . . . 9.1(4) ?
    Sn O1 C3 O2 . . . . 169.4(3) ?
    Sn O1 C3 C2 . . . . -9.3(4) ?
    C1 C2 C3 O1 . . . . 0.5(5) ?
    C1 C2 C3 O2 . . . . -178.3(3) ?
    C13 O3 C4 C5 . . . . -165.7(3) ?
    C6 O4 C5 C4 . . . . -159.8(3) ?
    O3 C4 C5 O4 . . . . 67.1(3) ?
    C5 O4 C6 C7 . . . . 174.9(3) ?
    C8 O5 C7 C6 . . . . -87.7(4) ?
    O4 C6 C7 O5 . . . . -62.2(4) ?
    C7 O5 C8 C9 . . . . 175.7(3) ?
    C10 O6 C9 C8 . . . . 158.9(3) ?
    O5 C8 C9 O6 . . . . -70.4(3) ?
    C9 O6 C10 C11 . . . . -174.4(3) ?
    C12 O7 C11 C10 . . . . -164.0(3) ?
    O6 C10 C11 O7 . . . . 61.5(4) ?
    C11 O7 C12 C13 . . . . 165.3(3) ?
    C4 O3 C13 C12 . . . . 178.0(3) ?
    O7 C12 C13 O3 . . . . -65.7(3) ?
loop_
    _geom_hbond_atom_site_label_D
    _geom_hbond_atom_site_label_H
    _geom_hbond_atom_site_label_A
    _geom_hbond_site_symmetry_A
    _geom_hbond_distance_DH
    _geom_hbond_distance_HA
    _geom_hbond_distance_DA
    _geom_hbond_angle_DHA
    O2 H1o O2w 1_555 0.84(3) 1.71(3) 2.551(3) 172(4)
    O1w H1w O3w 1_555 0.84(2) 1.85(3) 2.640(3) 156(3)
    O1w H2w O4 1_555 0.84(3) 1.88(2) 2.686(3) 161(3)
    O2w H3w O3 1_554 0.839(16) 1.888(14) 2.720(3) 172(3)
    O2w H4w O6 1_554 0.840(17) 1.92(2) 2.752(3) 169(3)
    O3w H5w O7 1_555 0.84(2) 2.02(3) 2.827(3) 162(3)
    O3w H6w O5 1_555 0.84(3) 1.91(3) 2.744(3) 172(3)
    C8 H8b O2 1_656 0.99 2.52 3.491(4) 165
    C12 H12b O3w 3_556 0.99 2.42 3.266(5) 143
