# Supplementary material for: fac-Aqua­(2-carboxy­ethyl-κ2 C,O)trichlorido­tin(IV)–1,4,7,10,13-penta­oxacyclo­penta­deca­ne–water (1/1/2)
Source: Acta Crystallogr Sect E Struct Rep Online. 2010 Apr 10;66(Pt 5):m496–7. doi: 10.1107/S1600536810011633 (PMC2979106; doi:10.1107/S1600536810011633)
Supplement: Supplementary file 2 [file e-66-0m496-Isup2.hkl]

#
# h,k,l, Fc-squared, Fo-squared, sigma(Fo-squared) and status flag
#
data_I
_shelx_title ' 2009src1275 in P2(1)/n'
_shelx_refln_list_code          4
_shelx_F_calc_maximum      264.15
_exptl_crystal_F_000      1160.00
_reflns_d_resolution_high  0.8409
 
loop_
 _symmetry_equiv_pos_as_xyz
 'x, y, z'
 '-x+1/2, y+1/2, -z+1/2'
 '-x, -y, -z'
 'x-1/2, -y-1/2, z-1/2'
 
_cell_length_a     7.2193
_cell_length_b    29.6516
_cell_length_c    10.3871
_cell_angle_alpha  90.000
_cell_angle_beta   91.857
_cell_angle_gamma  90.000
 
_shelx_F_squared_multiplier     1.000
 
loop_
 _refln_index_h
 _refln_index_k
 _refln_index_l
 _refln_F_squared_calc
 _refln_F_squared_meas
 _refln_F_squared_sigma
 _refln_observed_status
   2   0   0    58425.66    56306.76    846.03 o
   4   0   0    21998.32    22108.06    355.17 o
   6   0   0     6032.77     6111.84    246.42 o
   2   1   0    12887.87    13159.25    124.54 o
   3   1   0      126.59      162.01     11.09 o
   4   1   0     4972.37     4757.07     74.19 o
   5   1   0     4684.82     4529.34     78.61 o
   6   1   0     3260.34     3345.31    103.67 o
   7   1   0      334.14      345.91     65.90 o
   1   2   0    36144.41        0.00      1.59 o
   2   2   0      238.36      216.07      6.97 o
   3   2   0       31.49       12.27      6.38 o
   4   2   0      351.62      320.75     17.75 o
   5   2   0     4600.85     4512.56     88.42 o
   6   2   0      816.77      847.12     32.38 o
   7   2   0      597.14      502.35     51.11 o
   8   2   0       10.69      111.75     63.04 o
   1   3   0       25.25       12.82      4.32 o
   2   3   0      209.65      203.27      8.34 o
   3   3   0      255.39      248.87     13.58 o
   4   3   0      277.73      283.71     10.00 o
   5   3   0     3783.99     3782.51     74.15 o
   6   3   0      132.99      163.66     27.62 o
   7   3   0     1754.67     1892.19     96.10 o
   8   3   0      144.70      171.92     71.63 o
   1   4   0    34395.58    34374.30    479.22 o
   2   4   0     3951.63     3933.22     49.83 o
   3   4   0     8211.01     8193.54     99.77 o
   4   4   0      378.11      335.61     33.09 o
   5   4   0     5584.16     5610.60    164.84 o
   6   4   0     1694.93     1603.41    131.42 o
   7   4   0      549.35      563.69     35.64 o
   8   4   0      102.38      128.94     68.77 o
   1   5   0     7242.19     7126.11     98.68 o
   2   5   0     3342.61     3218.47     48.24 o
   3   5   0      202.41      206.75     12.77 o
   4   5   0       23.99        6.54     12.75 o
   5   5   0     5958.56     5947.42    136.82 o
   6   5   0      355.59      367.92     31.20 o
   7   5   0     5259.65     4883.00    154.04 o
   0   6   0    61566.85    58392.66   1560.30 o
   1   6   0     8718.09     8985.23    141.19 o
   2   6   0    15276.27    15283.39    180.14 o
   3   6   0     5887.52     5985.82     87.07 o
   4   6   0    25346.64    26205.31    433.18 o
   5   6   0      235.14      276.44     46.25 o
   6   6   0     3710.68     4065.19    164.30 o
   7   6   0      229.24      222.65     31.26 o
   8   6   0      802.44      808.04     83.10 o
   1   7   0    18567.31    18740.82    303.62 o
   2   7   0     6854.88     6726.94     83.68 o
   3   7   0       11.77        4.64      7.04 o
   4   7   0     4998.55     4843.10    113.50 o
   5   7   0        5.47        6.99     12.43 o
   6   7   0     6273.28     6893.87    185.82 o
   7   7   0      439.90      453.51     41.85 o
   8   7   0     5606.60     5585.52    334.17 o
   0   8   0     8493.12     7927.46    184.36 o
   1   8   0      198.80      186.35     10.05 o
   2   8   0    28440.84    28969.92    346.56 o
   3   8   0    15514.96    15477.41    200.38 o
   4   8   0     5070.34     4853.10    108.38 o
   5   8   0      325.23      275.55     26.79 o
   6   8   0     1101.03     1106.17     56.06 o
   7   8   0      524.97      524.84     44.69 o
   8   8   0     1032.75     1049.82    143.27 o
   1   9   0    17411.42    16917.63    249.25 o
   2   9   0     2608.32     2848.92     49.90 o
   3   9   0    11304.75    11788.97    265.17 o
   4   9   0      509.26      496.23     34.05 o
   5   9   0     1999.31     2002.12     87.68 o
   6   9   0     2460.77     2811.92     83.84 o
   7   9   0     7306.60     7724.64    258.18 o
   8   9   0     2077.79     2143.48    120.35 o
   0  10   0     3320.82     3518.68    163.33 o
   1  10   0     4436.91     3989.57     76.10 o
   2  10   0      517.82      521.38     23.30 o
   3  10   0    36543.63    35533.46   1509.47 o
   4  10   0      855.68      788.85     18.64 o
   5  10   0     8204.51     8149.50    184.34 o
   6  10   0       36.60       42.11     25.29 o
   7  10   0     1777.32     1750.94    116.21 o
   8  10   0      801.61      793.71     72.28 o
   1  11   0     2962.29     2975.34     63.51 o
   2  11   0     7058.82     6979.36    131.85 o
   3  11   0     6259.45     6398.35    135.62 o
   4  11   0       28.73       22.27      8.05 o
   5  11   0     3338.10     3203.49    203.44 o
   6  11   0     2742.02     2789.07    117.27 o
   7  11   0     4111.62     4473.30    142.50 o
   8  11   0      446.73      419.67     50.25 o
   0  12   0       34.38       31.52     17.19 o
   1  12   0     9381.97     9015.73    163.12 o
   2  12   0    17695.34    18084.04    383.80 o
   3  12   0     4510.51     4672.48     91.10 o
   4  12   0    15721.45    15398.73    328.58 o
   5  12   0     3580.26     3711.28    115.10 o
   6  12   0     3444.96     3613.15    145.21 o
   7  12   0     1034.02     1048.07     78.32 o
   8  12   0     3340.01     3003.94    168.13 o
   1  13   0     7460.88     7433.90    133.50 o
   2  13   0     6273.59     6094.19    145.58 o
   3  13   0       81.92       93.99     11.64 o
   4  13   0     4517.85     4438.24    177.84 o
   5  13   0       66.49       86.23     40.46 o
   6  13   0     3406.33     3738.60    156.94 o
   7  13   0       75.89       57.31     46.60 o
   0  14   0      177.75      130.65     31.47 o
   1  14   0     2422.15     2562.09     65.41 o
   2  14   0    13967.24    14168.25    221.86 o
   3  14   0     3450.03     3378.60     78.26 o
   4  14   0     5366.02     5409.85    123.79 o
   5  14   0      211.21      194.45     16.54 o
   6  14   0     3123.83     3140.89    141.79 o
   7  14   0       24.34      -19.53     36.00 o
   1  15   0       61.67       60.12     28.12 o
   2  15   0     8124.49     7822.87    144.63 o
   3  15   0     1346.82     1417.05     43.57 o
   4  15   0     2787.17     2725.84     80.17 o
   5  15   0     2193.14     2294.39     93.43 o
   6  15   0     4253.64     4529.50    186.35 o
   7  15   0     1187.12     1068.62    106.02 o
   0  16   0     1039.76     1080.25     74.50 o
   1  16   0    34303.22    34823.40    633.32 o
   2  16   0     3824.16     3898.08     84.31 o
   3  16   0    10670.02    11032.78    200.53 o
   4  16   0     1461.80     1512.38     63.95 o
   5  16   0     5702.92     5859.17    190.25 o
   6  16   0      714.65      762.79     68.53 o
   7  16   0     1349.16     1218.71    149.00 o
   1  17   0       67.14       62.49     13.81 o
   2  17   0     3456.72     3611.21     79.23 o
   3  17   0     1410.47     1530.91     47.57 o
   4  17   0     2342.85     2362.61     70.82 o
   5  17   0     3344.82     3374.83    118.42 o
   6  17   0       17.15       51.81     47.18 o
   7  17   0     3893.15     3986.29    187.01 o
   0  18   0    21532.08    22174.19    608.89 o
   1  18   0    10225.61    10264.65    199.18 o
   2  18   0     2078.43     2268.36     63.51 o
   3  18   0     9147.45     9176.52    160.92 o
   4  18   0      637.06      710.76     32.99 o
   5  18   0     5318.64     5300.76    165.29 o
   6  18   0     2157.14     2113.27    124.59 o
   7  18   0     2019.92     2005.06    206.31 o
   1  19   0     5251.95     5145.54    121.94 o
   2  19   0     1166.15     1226.89     37.34 o
   3  19   0     2145.24     2068.49     61.51 o
   4  19   0     3144.39     3235.72    127.18 o
   5  19   0       59.08       24.78     29.00 o
   6  19   0      988.73     1072.76    121.78 o
   7  19   0      657.55      894.24     82.29 o
   0  20   0    19087.55    20086.72    549.08 o
   1  20   0     2169.18     2220.11     86.02 o
   2  20   0    11452.93    11264.15    219.52 o
   3  20   0      574.61      632.54     30.11 o
   4  20   0     4028.34     4250.59    101.93 o
   5  20   0       77.74       41.78     52.40 o
   6  20   0     1241.83     1472.80    154.73 o
   7  20   0       61.25       44.51     51.39 o
   1  21   0     2708.70     2792.80     76.08 o
   2  21   0     9390.46     9490.76    189.74 o
   3  21   0      126.30      118.04     18.36 o
   4  21   0      462.47      457.81     47.37 o
   5  21   0      651.73      633.02     81.66 o
   6  21   0     5289.04     5571.21    353.87 o
   0  22   0      752.43      812.90     60.38 o
   1  22   0    14200.12    14277.92    368.09 o
   2  22   0     6124.31     6156.76    146.90 o
   3  22   0     2294.74     2248.36     71.97 o
   4  22   0     4247.47     4434.87    134.38 o
   5  22   0     2463.60     2424.80    242.97 o
   6  22   0      517.40      508.88     57.26 o
   1  23   0      170.87      114.78     35.98 o
   2  23   0     2436.85     2558.59    127.80 o
   3  23   0      185.88      179.64     22.76 o
   4  23   0      340.64      283.81     43.05 o
   5  23   0      748.34      787.43     45.33 o
   6  23   0      215.38      240.88     53.35 o
   0  24   0     8519.74     8954.71    297.82 o
   1  24   0    15431.28    15925.96    334.03 o
   2  24   0     1910.35     1924.53     56.43 o
   3  24   0     3467.20     3388.54     92.97 o
   4  24   0      313.54      303.85     45.57 o
   5  24   0     1149.74     1027.68     53.40 o
   6  24   0        2.38       45.51     44.83 o
   1  25   0        7.84       43.93     28.12 o
   2  25   0      200.76      183.66     21.23 o
   3  25   0        2.50       -4.34     19.52 o
   4  25   0      151.84      160.87     34.71 o
   5  25   0     2270.82     2207.04    102.65 o
   6  25   0      298.63      430.24     80.47 o
   0  26   0     6728.09     7460.96    267.36 o
   1  26   0     6862.86     7298.00    271.59 o
   2  26   0     2360.37     2363.47    113.34 o
   3  26   0      210.21      207.48     26.13 o
   4  26   0     2102.00     2205.69     76.98 o
   5  26   0      778.05      667.64     43.55 o
   1  27   0      457.17      528.61     36.01 o
   2  27   0      171.38      174.59     28.70 o
   3  27   0        0.29      -38.72     43.93 o
   4  27   0      892.29      748.81     62.44 o
   5  27   0      404.18      469.22     42.52 o
   1  28   0     5446.16     5604.16    147.26 o
   2  28   0     3149.87     3414.57    162.66 o
   3  28   0     3006.70     3222.37    139.04 o
   4  28   0     1640.67     1520.04     78.86 o
   5  28   0     1007.49      938.72     64.76 o
   1  29   0      173.43      181.93     30.34 o
   2  29   0     1371.05     1336.24    108.09 o
   3  29   0     1342.88     1383.63     77.03 o
   4  29   0     1867.17     1856.40     83.97 o
   0  30   0     2422.55     2468.97    230.66 o
   1  30   0     6924.03     7591.00    192.08 o
   2  30   0      105.27       80.10     28.65 o
   3  30   0      795.22      836.31     84.67 o
   4  30   0      105.39      150.37     58.63 o
   1  31   0      951.99      927.27     55.22 o
   2  31   0     1236.62     1119.24     66.60 o
   3  31   0      309.38      236.63     41.21 o
   4  31   0       50.88      120.56     37.53 o
   0  32   0     1230.45     1132.68    328.09 o
   1  32   0     5273.64     5681.21    206.10 o
   2  32   0     1779.43     1854.41     92.98 o
   3  32   0      209.97      139.98     36.36 o
   1  33   0      340.23      372.91     57.78 o
   2  33   0      171.20      134.71     40.49 o
   3  33   0      202.83      111.29     45.21 o
   0  34   0     4122.03     4549.57    235.88 o
   1  34   0       23.60       17.03     37.40 o
   2  34   0     3348.26     3752.41    154.78 o
   1  35   0       12.96       21.35     47.05 o
  -5   0   1     9910.97    10086.50    227.92 o
  -3   0   1      452.71      462.50     21.66 o
  -1   0   1    43883.27    44773.14   1037.74 o
   1   0   1    29535.02    28712.74   1023.61 o
   3   0   1     7413.91     7297.00    128.03 o
   5   0   1    16780.95    17399.46    391.89 o
   7   0   1      205.86      214.90     34.38 o
  -8   1   1        8.71        9.23     46.42 o
  -7   1   1     6348.56     6127.18    209.61 o
  -6   1   1     3729.00     3964.69    139.57 o
  -5   1   1    21082.87    20634.50    390.36 o
  -4   1   1     5779.17     5888.01     99.95 o
  -3   1   1     4252.78     4055.24     50.94 o
  -2   1   1      159.65      158.69      7.16 o
  -1   1   1      488.77      449.28     15.96 o
   1   1   1     1255.37     1254.27     30.54 o
   2   1   1      561.66      519.37     10.20 o
   3   1   1     6277.29     6429.92    106.21 o
   4   1   1      109.57      199.22     13.12 o
   5   1   1     2308.59     2361.14     84.40 o
   6   1   1      238.19      206.96     32.95 o
   7   1   1       32.19       68.55     27.74 o
  -8   2   1       15.48      110.94     46.07 o
  -7   2   1      493.52      440.28     40.08 o
  -6   2   1     4503.93     4875.93    134.62 o
  -5   2   1      449.37      504.47     27.52 o
  -4   2   1     2201.48     2198.50     64.55 o
  -3   2   1      631.20      603.24     12.94 o
  -2   2   1     9743.17     9847.85    145.96 o
  -1   2   1    13181.50     3662.82    207.74 o
   1   2   1     8818.91     9048.41    106.94 o
   2   2   1    12119.00    11626.19    114.68 o
   3   2   1    19176.39    19446.58    222.65 o
   4   2   1    13984.21    14117.43    203.36 o
   5   2   1     5135.40     5408.30     91.95 o
   6   2   1     3538.11     3650.83    127.56 o
   7   2   1       21.27       33.99     25.36 o
  -8   3   1     3008.47     3332.43    214.90 o
  -7   3   1      236.67      307.08     37.93 o
  -6   3   1    13514.99    14526.42    292.83 o
  -5   3   1      442.24      495.77     33.97 o
  -4   3   1    15736.06    15503.66    272.17 o
  -3   3   1      535.18      530.44     17.77 o
  -2   3   1      194.28      191.08      9.48 o
  -1   3   1      270.56      294.68     10.75 o
   1   3   1       68.78       79.89      6.66 o
   2   3   1      394.35      395.62      8.14 o
   3   3   1       47.72       55.22      6.29 o
   4   3   1    10364.49    10310.58    139.53 o
   5   3   1     1741.57     1841.78     46.84 o
   6   3   1     3571.50     3921.64    111.48 o
   7   3   1      883.00      796.28     54.07 o
  -8   4   1      139.96      186.25     83.10 o
  -7   4   1       78.09      119.94     27.55 o
  -6   4   1      683.32      720.85     44.75 o
  -5   4   1     4064.30     4320.01     95.12 o
  -4   4   1      263.76      250.86     16.18 o
  -3   4   1       28.19       64.10      7.89 o
  -2   4   1    52503.83    51445.41    699.94 o
  -1   4   1     1811.27     1729.19     38.99 o
   0   4   1    69774.57    72461.27   1185.69 o
   1   4   1     5126.97     4971.95     62.47 o
   2   4   1    30562.51    30811.22    294.37 o
   3   4   1       10.23       13.18      7.04 o
   4   4   1    15633.68    15099.56    198.31 o
   5   4   1     1626.84     1587.09     56.19 o
   6   4   1      821.48      874.87     47.90 o
   7   4   1      827.49      894.00     74.50 o
   8   4   1     1085.83     1035.89     69.38 o
  -8   5   1     4845.01     4727.29    196.61 o
  -7   5   1     3509.35     3447.04    197.71 o
  -6   5   1     7638.23     7612.48    237.75 o
  -5   5   1     2718.76     2884.84     96.04 o
  -4   5   1     1036.12     1030.03     32.32 o
  -3   5   1    19066.11    19316.60    237.41 o
  -2   5   1     2670.84     2807.62     66.06 o
  -1   5   1     6237.05     6211.76     92.02 o
   0   5   1     2164.24     2197.59     41.45 o
   1   5   1     3607.19     3546.46     46.53 o
   2   5   1      312.37      378.20      9.86 o
   3   5   1     5579.77     5948.42     84.87 o
   4   5   1      496.16      514.53     17.67 o
   5   5   1     5151.06     5133.83    126.07 o
   6   5   1      766.95      857.04     72.20 o
   7   5   1      395.69      415.65     46.07 o
   8   5   1     5529.63     5653.38    329.52 o
  -8   6   1      409.46      400.36     59.25 o
  -7   6   1        0.55      -15.23     24.35 o
  -6   6   1      399.16      418.04     31.96 o
  -5   6   1     5252.30     5548.32    142.74 o
  -4   6   1       37.62       18.17     11.61 o
  -3   6   1    15137.64    14628.21    207.62 o
  -2   6   1     9381.33     9279.81    134.05 o
  -1   6   1     8752.30     8372.43    132.17 o
   0   6   1     4379.54     4462.43     76.15 o
   1   6   1    14389.20    14624.01    207.32 o
   2   6   1     2850.59     2816.89     38.30 o
   3   6   1    14128.52    14132.69    209.90 o
   4   6   1     4923.91     4859.86     81.48 o
   5   6   1     8677.04     8882.41    154.35 o
   6   6   1     1228.72     1416.27     63.84 o
   7   6   1     1739.08     1855.36    150.43 o
   8   6   1       48.67       56.26     50.14 o
  -8   7   1        2.83       22.14     30.88 o
  -7   7   1     6247.92     6506.92    164.86 o
  -6   7   1        0.32      -26.41     23.23 o
  -5   7   1     2434.20     2368.26     76.47 o
  -4   7   1     2663.63     2741.45     63.36 o
  -3   7   1     9543.91     9136.78    153.33 o
  -2   7   1     5768.71     5914.97     88.04 o
  -1   7   1     5092.55     5100.32     87.78 o
   0   7   1        6.21       26.18      6.39 o
   1   7   1       47.61       57.61      6.32 o
   2   7   1     3014.81     3191.15     51.54 o
   3   7   1       53.02       75.67      7.15 o
   4   7   1     3653.17     3655.62     67.57 o
   5   7   1      231.37      231.88     14.87 o
   6   7   1     8419.66     8449.60    225.90 o
   7   7   1     4311.21     4475.71    232.10 o
   8   7   1      328.09      304.93     55.87 o
  -8   8   1       28.38      -20.25     35.49 o
  -7   8   1      134.44      118.12     47.98 o
  -6   8   1       61.40       48.32     53.01 o
  -5   8   1      100.56       89.53     14.61 o
  -4   8   1    11516.70    10666.42    250.66 o
  -3   8   1    22210.54    21923.98    303.12 o
  -2   8   1     9721.11     9801.83    134.11 o
  -1   8   1    12186.25    11952.47    172.69 o
   0   8   1      239.04      318.21     13.06 o
   1   8   1     6567.11     6667.34     99.54 o
   2   8   1     8367.43     8401.40    106.13 o
   3   8   1    27413.79    28006.60    376.41 o
   4   8   1       29.52       25.34      7.91 o
   5   8   1     2516.78     2681.36     51.21 o
   6   8   1     1475.75     1493.63    103.51 o
   7   8   1     1751.28     1703.41     92.17 o
   8   8   1     4614.75     4524.42    263.61 o
  -8   9   1     3762.44     4237.72    144.22 o
  -7   9   1      267.20      283.12     38.49 o
  -6   9   1     1756.87     1838.20     97.19 o
  -5   9   1     2797.08     2592.91    100.02 o
  -4   9   1     4419.77     4328.30    120.10 o
  -3   9   1      643.20      658.63     24.04 o
  -2   9   1    33485.73    33215.91    406.71 o
  -1   9   1      186.52      189.23      8.73 o
   0   9   1      138.44      127.90     13.88 o
   1   9   1     3912.53     4043.03     60.88 o
   2   9   1        2.18        1.82      7.12 o
   3   9   1      590.27      614.19     21.12 o
   4   9   1       32.51       40.22     15.18 o
   5   9   1      181.87      145.02     19.44 o
   6   9   1     6940.57     6921.88    158.39 o
   7   9   1     2539.84     2555.91    118.20 o
   8   9   1     1767.78     1792.28    110.94 o
  -8  10   1       44.00      126.28     42.30 o
  -7  10   1      941.18      904.66     87.31 o
  -6  10   1        2.18       27.22     32.42 o
  -5  10   1      183.89      202.58     27.45 o
  -4  10   1     8371.27     8015.60    227.20 o
  -3  10   1     1888.15     1676.48     80.83 o
  -2  10   1    23378.55    23290.66    305.72 o
  -1  10   1     3372.60     3311.66     67.11 o
   0  10   1      209.88      297.97     13.67 o
   1  10   1     1182.65     1227.41     24.87 o
   2  10   1    31228.55    32479.77    407.01 o
   3  10   1       78.04      117.98     12.14 o
   4  10   1     3492.15     3228.80    157.36 o
   5  10   1     1591.73     1510.17     64.20 o
   6  10   1     2873.01     2871.48     86.08 o
   7  10   1       67.57       51.03     28.98 o
   8  10   1     1643.48     1496.33    106.24 o
  -8  11   1     3493.05     3676.34    152.71 o
  -7  11   1     1786.54     2033.76     88.74 o
  -6  11   1     3915.34     4084.88    129.40 o
  -5  11   1     2205.11     2255.14     67.43 o
  -4  11   1    13814.31    14036.92    611.76 o
  -3  11   1     6560.01     6427.85    159.87 o
  -2  11   1    13498.77    12912.98    245.15 o
  -1  11   1     9195.55     9163.70    184.87 o
   0  11   1     1569.44     1614.69     53.72 o
   1  11   1     2103.52     2236.46     39.31 o
   2  11   1       30.41       17.37     12.82 o
   3  11   1      649.50      699.34     24.09 o
   4  11   1      767.38      653.93     29.86 o
   5  11   1      130.03      154.97     33.57 o
   6  11   1     4448.45     4733.06    171.20 o
   7  11   1     2929.36     2879.43    153.30 o
   8  11   1     1128.76      971.36    117.48 o
  -8  12   1       54.52      -12.74     47.32 o
  -7  12   1     1401.02     1294.86    120.96 o
  -6  12   1      761.20      822.36    111.75 o
  -5  12   1      966.34      973.65     87.66 o
  -4  12   1     4808.37     4696.52     94.29 o
  -3  12   1    26418.62    26021.84    351.83 o
  -2  12   1    10168.52    10258.79    174.20 o
  -1  12   1    11326.30    11253.93    239.44 o
   0  12   1    11617.04    11347.54    358.11 o
   1  12   1    19940.76    20510.24    321.85 o
   2  12   1     3305.82     3445.96    136.07 o
   3  12   1     8941.76     8890.46    175.75 o
   4  12   1     1926.29     1847.29     47.37 o
   5  12   1     6408.77     6007.58    156.01 o
   6  12   1     4822.37     5588.52    210.45 o
   7  12   1     4437.31     4348.11    179.30 o
   8  12   1      176.16      298.00     80.23 o
  -7  13   1     2005.44     2158.66    124.59 o
  -6  13   1      146.78      157.36     48.87 o
  -5  13   1     1435.49     1648.59    230.66 o
  -4  13   1     1283.57     1162.23     37.54 o
  -3  13   1    13038.28    12786.98    188.60 o
  -2  13   1      469.40      536.66     28.53 o
  -1  13   1      227.49      182.72     12.83 o
   0  13   1       74.03       59.94     18.03 o
   1  13   1     1030.39     1050.84     26.83 o
   2  13   1     2610.60     2774.58     72.58 o
   3  13   1     1358.34     1416.46     49.01 o
   4  13   1     5288.97     5247.39    146.67 o
   5  13   1     7884.58     7809.61    568.78 o
   6  13   1       89.74       79.00     49.36 o
   7  13   1     4517.01     4820.72    197.54 o
  -7  14   1      576.72      488.97     62.46 o
  -6  14   1       85.57       59.16     34.27 o
  -5  14   1     4793.12     5157.03    157.75 o
  -4  14   1       84.09       73.78     15.48 o
  -3  14   1    11675.05    11370.47    419.18 o
  -2  14   1     5380.75     5247.38    115.42 o
  -1  14   1     5326.14     5068.43     99.78 o
   0  14   1       12.83       21.90     10.70 o
   1  14   1     8774.32     8291.17    177.08 o
   2  14   1     1250.72     1256.45     39.57 o
   3  14   1     6765.29     6688.65    126.29 o
   4  14   1       19.64       26.75     14.22 o
   5  14   1     4255.01     4266.03    145.65 o
   6  14   1       13.25       22.16     53.01 o
   7  14   1     6680.38     6932.17    492.84 o
  -7  15   1      485.13      486.42     65.83 o
  -6  15   1     1283.62     1466.35    110.32 o
  -5  15   1     4338.75     4423.46    293.63 o
  -4  15   1     6009.89     6061.78    133.91 o
  -3  15   1    11435.89    11129.55    312.54 o
  -2  15   1      284.71      289.81     14.40 o
  -1  15   1        2.64        7.60      7.41 o
   0  15   1       22.68       18.12     12.04 o
   1  15   1      254.81      336.21     20.43 o
   2  15   1      427.17      425.11     31.24 o
   3  15   1     1553.65     1642.02     44.26 o
   4  15   1     2185.08     2111.28     75.27 o
   5  15   1     4330.61     4140.84    153.22 o
   6  15   1     2117.07     2271.56    226.36 o
   7  15   1      352.09      408.12     60.68 o
  -7  16   1      149.33      179.03     48.50 o
  -6  16   1     2106.07     2202.84    115.44 o
  -5  16   1     2713.01     2843.20    194.85 o
  -4  16   1     4948.29     4849.82    127.92 o
  -3  16   1      200.62      189.38     19.01 o
  -2  16   1     8095.94     8100.56    156.49 o
  -1  16   1      218.50      292.68     22.70 o
   0  16   1     6887.82     6563.86    159.93 o
   1  16   1     1413.51     1345.85     36.01 o
   2  16   1     6916.80     6955.20    133.91 o
   3  16   1      391.82      370.96     24.43 o
   4  16   1     1895.83     1888.64     70.31 o
   5  16   1      400.57      428.83     55.61 o
   6  16   1     8765.05     9591.74    305.44 o
   7  16   1     1907.43     1728.92    166.19 o
  -7  17   1        3.50        2.72     51.29 o
  -6  17   1     3698.60     3642.82    157.69 o
  -5  17   1      847.43      839.41     41.59 o
  -4  17   1    13959.13    13886.16    259.01 o
  -3  17   1      711.99      693.74     31.31 o
  -2  17   1    12953.18    12646.32    226.70 o
  -1  17   1     7563.33     7226.29    153.57 o
   0  17   1     2895.16     2848.49     85.99 o
   1  17   1        1.14      -14.74      9.93 o
   2  17   1      334.29      320.53     22.43 o
   3  17   1      148.34      175.55     21.70 o
   4  17   1     4008.87     3763.40    117.65 o
   5  17   1     1155.26     1001.03    113.22 o
   6  17   1     3607.42     3728.09    157.07 o
   7  17   1      302.87      186.10     54.44 o
  -7  18   1      228.30      208.57     49.70 o
  -6  18   1      170.15       93.29     43.53 o
  -5  18   1       20.21      -14.13     43.34 o
  -4  18   1     7240.85     7377.46    206.60 o
  -3  18   1      371.72      357.64     39.78 o
  -2  18   1     2234.98     2196.86     74.32 o
  -1  18   1     2687.51     2290.66     72.02 o
   0  18   1     2785.13     2958.84    117.77 o
   1  18   1     8589.81     8007.50    152.32 o
   2  18   1    11105.49    11343.57    188.27 o
   3  18   1     1992.44     1970.95     54.93 o
   4  18   1     5480.81     5646.90    161.97 o
   5  18   1     7053.05     7183.18    351.94 o
   6  18   1     4806.96     4977.16    223.50 o
   7  18   1        2.67        8.09     75.93 o
  -7  19   1     1770.26     1615.70     99.41 o
  -6  19   1        6.90       37.20     44.70 o
  -5  19   1     9568.43     9788.24    265.40 o
  -4  19   1       19.32       45.74     16.76 o
  -3  19   1     4672.69     4456.97    118.50 o
  -2  19   1    12419.55    11931.83    206.69 o
  -1  19   1       23.38       21.58     28.01 o
   0  19   1        6.93       83.62     33.02 o
   1  19   1     1931.32     1861.20     56.38 o
   2  19   1       24.54       10.52     15.41 o
   3  19   1      969.70      937.86     42.07 o
   4  19   1     1592.71     1540.17     93.47 o
   5  19   1     1605.63     1651.73     62.56 o
   6  19   1      764.29      706.22     73.66 o
   7  19   1      681.09      569.24     68.53 o
  -7  20   1      273.40      367.63    119.74 o
  -6  20   1      443.09      435.99     56.06 o
  -5  20   1      220.47      215.53     24.48 o
  -4  20   1     6911.31     6706.85    157.74 o
  -3  20   1     4496.18     4533.08    138.98 o
  -2  20   1      323.42      283.28     20.12 o
  -1  20   1    13632.45    13412.05    269.19 o
   0  20   1     1273.58     1328.33     69.90 o
   1  20   1    10270.54    10029.28    208.27 o
   2  20   1      103.62       91.95     15.26 o
   3  20   1    10571.74    10908.11    213.22 o
   4  20   1      142.45       96.94     21.85 o
   5  20   1     1795.01     1843.08     82.72 o
   6  20   1       26.26      -36.13     41.20 o
   7  20   1     2523.83     2462.91    129.83 o
  -6  21   1     2279.90     2393.45    115.56 o
  -5  21   1     1858.43     1755.71     65.88 o
  -4  21   1     7188.81     7260.62    164.68 o
  -3  21   1      130.81      101.11     19.86 o
  -2  21   1      831.91      728.38     40.23 o
  -1  21   1     2626.11     2509.48     84.99 o
   0  21   1      493.80      460.24     40.62 o
   1  21   1     1070.99     1126.91     37.23 o
   2  21   1      196.86      187.95     22.57 o
   3  21   1      283.08      245.34     22.25 o
   4  21   1      652.89      695.08     35.55 o
   5  21   1     2724.88     2650.91    107.86 o
   6  21   1      515.01      527.30     91.19 o
  -6  22   1      456.91      499.12     67.26 o
  -5  22   1     1246.89     1213.60    136.07 o
  -4  22   1        9.91       10.51     20.76 o
  -3  22   1     5694.20     5828.91    152.42 o
  -2  22   1      280.22      336.33     66.61 o
  -1  22   1     2579.26     2338.06     91.87 o
   0  22   1     4425.02     4141.13    220.85 o
   1  22   1     4690.94     4933.67    100.35 o
   2  22   1     1463.20     1605.62     52.59 o
   3  22   1     5403.66     5476.56    123.02 o
   4  22   1     5604.97     5744.87    172.47 o
   5  22   1       48.48       29.07     21.67 o
   6  22   1      395.08      293.46     57.29 o
  -6  23   1     6262.25     6667.81    224.70 o
  -5  23   1       43.06       36.18     22.35 o
  -4  23   1     1216.53     1184.87     49.57 o
  -3  23   1     2365.78     2370.74    107.43 o
  -2  23   1     1598.81     1619.96     57.96 o
  -1  23   1     2141.73     2300.06     98.02 o
   0  23   1     2069.78     2190.08    112.22 o
   1  23   1       18.92       22.57     14.74 o
   2  23   1      478.30      447.28     44.85 o
   3  23   1     1005.77     1115.38     48.46 o
   4  23   1       97.95       79.73     23.98 o
   5  23   1       22.77       17.57     24.82 o
   6  23   1      313.68      268.03     53.30 o
  -6  24   1        3.36       39.15     61.37 o
  -5  24   1      207.70      173.08     46.25 o
  -4  24   1     1760.42     1836.10    102.98 o
  -3  24   1      545.06      546.63     50.04 o
  -2  24   1     9333.12     9563.41    234.60 o
  -1  24   1     2513.36     2598.38     85.80 o
   0  24   1    10591.63    11067.87    298.09 o
   1  24   1      998.16      927.51     81.18 o
   2  24   1    11652.89    11980.07    220.45 o
   3  24   1      196.52      171.67     32.69 o
   4  24   1    10735.86    11331.06    242.47 o
   5  24   1      395.87      388.82     35.67 o
   6  24   1      243.71      225.92     66.53 o
  -6  25   1     1917.78     1922.77    118.97 o
  -5  25   1     1951.11     1979.17     72.19 o
  -4  25   1     1071.65     1058.24     58.26 o
  -3  25   1      136.46      177.80     28.95 o
  -2  25   1      513.59      486.36     63.48 o
  -1  25   1      621.71      637.53     73.28 o
   0  25   1       17.67       32.97     37.22 o
   1  25   1      564.16      463.72     43.51 o
   2  25   1       44.99       58.24     22.16 o
   3  25   1      903.97      771.22     52.88 o
   4  25   1     1340.22     1219.90     69.84 o
   5  25   1      116.60      120.61     31.62 o
  -5  26   1      139.76      109.45     64.11 o
  -4  26   1      610.88      481.47     72.40 o
  -3  26   1      213.80      226.56     42.19 o
  -2  26   1      985.47     1093.41     55.50 o
  -1  26   1     3817.42     3952.77    119.35 o
   0  26   1     5718.41     5968.02    157.67 o
   1  26   1     4827.00     4837.58    177.16 o
   2  26   1      741.40      694.29     42.06 o
   3  26   1    15187.13    15599.48    361.08 o
   4  26   1     2367.11     2330.61    119.83 o
   5  26   1      778.42      753.37    139.31 o
  -5  27   1     8217.35     8063.37    206.43 o
  -4  27   1      147.20      144.88     30.02 o
  -3  27   1      177.49      133.09     28.58 o
  -2  27   1     1806.51     1884.45     72.30 o
  -1  27   1     2672.19     2860.14     98.23 o
   0  27   1      234.78      281.11     33.84 o
   1  27   1      172.27      218.27     30.48 o
   2  27   1      120.36       79.70     43.21 o
   3  27   1      846.87      670.88     48.69 o
   4  27   1        5.63        3.31     43.71 o
   5  27   1       38.57       55.12     30.19 o
  -5  28   1       74.54       87.44     39.29 o
  -4  28   1     1582.57     1496.73     75.57 o
  -3  28   1       89.06       81.56     42.60 o
  -2  28   1      827.85      971.76     94.30 o
  -1  28   1     9529.96     9326.76    273.80 o
   0  28   1     2443.79     2603.37     95.17 o
   1  28   1     6199.77     6503.33    157.18 o
   2  28   1     1029.58      956.11     48.93 o
   3  28   1     3309.20     3538.67    131.94 o
   4  28   1     1258.75     1316.91     71.96 o
   5  28   1     2351.97     2281.27    176.06 o
  -4  29   1      890.00      955.45     67.41 o
  -3  29   1        8.54      -44.71     29.80 o
  -2  29   1      551.42      585.71     48.80 o
  -1  29   1     1731.33     1726.67     85.61 o
   0  29   1      221.22      271.34     52.42 o
   1  29   1     1698.31     1674.77     66.04 o
   2  29   1       89.05      107.57     29.15 o
   3  29   1      145.42      143.58     43.37 o
   4  29   1      290.39      296.64     63.69 o
  -4  30   1      299.89      232.55     46.58 o
  -3  30   1       17.64       22.68     31.07 o
  -2  30   1     4021.63     4212.40    195.75 o
  -1  30   1     1808.13     1960.79    137.72 o
   0  30   1     8646.65     9152.16    249.69 o
   1  30   1      568.71      512.53     42.06 o
   2  30   1     4220.78     4395.07    157.16 o
   3  30   1      102.55       86.82     36.58 o
   4  30   1     5922.34     6151.62    204.19 o
  -4  31   1     4455.63     4556.77    179.73 o
  -3  31   1      736.62      669.17     75.27 o
  -2  31   1      165.33      226.30     77.32 o
  -1  31   1      423.55      432.77     77.34 o
   0  31   1       53.93       51.22     35.50 o
   1  31   1       48.65       68.29     31.39 o
   2  31   1       75.40       53.19     45.03 o
   3  31   1       28.75        6.92     50.31 o
   4  31   1     1776.90     1825.57    194.48 o
  -3  32   1      797.67      776.97     60.15 o
  -2  32   1     1027.57     1076.99     65.80 o
  -1  32   1     3112.47     3243.46    122.75 o
   0  32   1     5573.07     5825.39    161.56 o
   1  32   1     1869.94     1947.63     81.66 o
   2  32   1     1116.21     1269.50     70.05 o
   3  32   1      554.49      486.30     67.18 o
  -2  33   1      334.58      229.78     63.85 o
  -1  33   1      840.02      632.58     68.83 o
   0  33   1      184.47      187.18     37.59 o
   1  33   1      289.67      257.73     47.03 o
   2  33   1       15.84       40.18     35.46 o
  -2  34   1      122.91      143.84     40.99 o
  -1  34   1     2597.55     2745.21    117.77 o
   0  34   1      774.58      804.78     78.17 o
   1  34   1     2831.98     3065.08    119.40 o
   2  34   1       43.10      104.95     82.65 o
   0  35   1        0.76        0.02     33.38 o
  -8   0   2      203.58      200.24     77.37 o
  -6   0   2      706.32      832.09     63.89 o
  -4   0   2     6108.12     6616.05    138.56 o
  -2   0   2     2956.21     2733.85     59.73 o
   0   0   2    60228.50    58908.66    964.75 o
   2   0   2     8989.57     8419.01    140.84 o
   4   0   2    40125.54    39514.47    695.30 o
   6   0   2     6597.64     5845.36    260.75 o
  -8   1   2     1495.52     1328.33     75.46 o
  -7   1   2      269.20      269.08     38.43 o
  -6   1   2    10238.66    10149.79    241.41 o
  -5   1   2     9026.72     9354.14    173.67 o
  -4   1   2     4420.99     4252.37     59.24 o
  -3   1   2      783.34      767.26     30.05 o
  -2   1   2      681.98      702.09     18.39 o
  -1   1   2    46384.20    46996.89    623.55 o
   0   1   2      274.53      291.51      9.01 o
   1   1   2    19130.06    19026.29    189.27 o
   2   1   2      416.98      459.89     17.13 o
   3   1   2     4431.74     4858.27     68.97 o
   4   1   2      441.67      496.32     16.43 o
   5   1   2        6.61       33.29     10.14 o
   6   1   2       18.09       52.93     18.09 o
   7   1   2       10.19       35.48     20.04 o
  -8   2   2      294.24      204.64     58.36 o
  -7   2   2      116.43      151.84     31.96 o
  -6   2   2      363.44      458.98     27.96 o
  -5   2   2     1809.42     1861.83     56.23 o
  -4   2   2      410.82      402.66     19.96 o
  -3   2   2      529.97      463.88     15.19 o
  -2   2   2     2864.17     2683.24     69.01 o
  -1   2   2    34083.34    34274.94    470.55 o
   0   2   2     4894.76     4736.64     66.56 o
   1   2   2    12259.77    12133.63    137.34 o
   2   2   2    29618.13    29958.02    283.45 o
   3   2   2    27139.14    27386.89    312.56 o
   4   2   2    15795.47    15690.44    205.41 o
   5   2   2    11928.18    12150.93    172.58 o
   6   2   2       10.63       33.95     16.24 o
   7   2   2     2322.33     2240.86     73.97 o
   8   2   2      813.38      676.23     74.50 o
  -8   3   2      969.43      858.12     60.40 o
  -7   3   2     6927.48     7311.35    206.43 o
  -6   3   2     6056.78     5966.31    227.46 o
  -5   3   2    12447.22    12585.06    409.20 o
  -4   3   2     3367.88     3510.97    107.83 o
  -3   3   2     5163.84     4935.36     69.08 o
  -2   3   2     4238.97     4230.17     60.76 o
  -1   3   2    13176.40    13146.76    173.99 o
   0   3   2      221.35      224.04      6.84 o
   1   3   2     5005.05     4894.65     57.33 o
   2   3   2     7424.12     7821.82     81.70 o
   3   3   2        5.12       38.97      8.57 o
   4   3   2    14022.42    14619.90    207.39 o
   5   3   2      154.57      197.13     16.43 o
   6   3   2      399.56      401.11     27.12 o
   7   3   2       51.29       49.05     38.68 o
   8   3   2      756.96      739.27     80.23 o
  -8   4   2     2116.09     2067.78     86.95 o
  -7   4   2      969.72      892.54     49.20 o
  -6   4   2     2513.46     2577.85    111.38 o
  -5   4   2     1571.76     1439.86     42.67 o
  -4   4   2     2153.20     2174.98     57.87 o
  -3   4   2    15128.65    14527.29    240.70 o
  -2   4   2     2893.41     3081.23     48.54 o
  -1   4   2    19901.83    19740.18    280.40 o
   0   4   2     3727.79     4190.60     60.07 o
   1   4   2    14654.35    14799.63    179.09 o
   2   4   2      898.18      960.40     17.50 o
   3   4   2    33522.05    33688.50    416.43 o
   4   4   2     1097.73     1151.76     26.81 o
   5   4   2     9554.23    10030.75    146.51 o
   6   4   2      968.42     1050.77     71.63 o
   7   4   2     2425.69     2461.29    173.36 o
   8   4   2       70.76       65.90     48.71 o
  -8   5   2     1249.12     1356.55    136.71 o
  -7   5   2     8370.48     8641.02    289.40 o
  -6   5   2     5650.23     5605.06    189.24 o
  -5   5   2    11200.10    11206.52    239.21 o
  -4   5   2     6767.56     6573.80    132.40 o
  -3   5   2     5355.69     5366.71    100.12 o
  -2   5   2     5429.10     5142.35     73.97 o
  -1   5   2    58575.45    60000.95    831.70 o
   0   5   2      165.29      166.39      8.39 o
   1   5   2    10644.21    11427.80    149.85 o
   2   5   2    15830.75    16610.08    180.25 o
   3   5   2       14.40       23.18      9.50 o
   4   5   2      438.90      409.36     18.64 o
   5   5   2     2012.68     1947.09     48.83 o
   6   5   2      849.81      871.93     50.18 o
   7   5   2     3226.93     2932.75    104.53 o
   8   5   2      627.18      559.35    156.16 o
  -8   6   2      257.66      300.45    116.05 o
  -7   6   2      676.37      662.10     54.71 o
  -6   6   2      396.18      440.90     46.63 o
  -5   6   2     3971.71     3797.21     85.67 o
  -4   6   2     3682.49     3471.26     85.29 o
  -3   6   2      759.78      740.47     22.18 o
  -2   6   2      252.19      228.77      9.70 o
  -1   6   2     5838.64     6317.26    126.45 o
   0   6   2    54938.10    55847.41    648.75 o
   1   6   2       25.20       36.51      5.99 o
   2   6   2    51373.83    53774.17    544.90 o
   3   6   2    13731.22    13942.79    197.33 o
   4   6   2    18535.57    19305.73    269.78 o
   5   6   2     1596.36     1713.14     63.38 o
   6   6   2     7322.63     7229.59    195.74 o
   7   6   2      358.56      310.10     45.77 o
   8   6   2     2965.71     2826.45    154.27 o
  -8   7   2     5141.50     5104.10    236.39 o
  -7   7   2       70.03      108.96     26.06 o
  -6   7   2     6133.02     6356.37    148.87 o
  -5   7   2      269.05      288.26     24.18 o
  -4   7   2     6309.13     6150.40    119.99 o
  -3   7   2       36.66       49.06      7.00 o
  -2   7   2    23394.98    23352.22    272.05 o
  -1   7   2     7271.92     7072.30    104.35 o
   0   7   2      770.44      805.51     26.55 o
   1   7   2    29145.21    30422.66    349.06 o
   2   7   2        3.69       12.81      7.22 o
   3   7   2     3149.25     3627.51     85.22 o
   4   7   2      850.15      900.03     26.09 o
   5   7   2     2065.48     2015.10     52.32 o
   6   7   2     1088.86     1018.87     54.84 o
   7   7   2        1.80       15.76     37.48 o
   8   7   2     3616.79     3660.66    177.07 o
  -8   8   2      338.84      397.93     44.31 o
  -7   8   2     1184.68     1243.06     81.59 o
  -6   8   2        0.36        2.54     21.35 o
  -5   8   2     1630.36     1724.33     89.33 o
  -4   8   2     1338.81     1355.55     38.43 o
  -3   8   2     5332.58     4918.99    115.67 o
  -2   8   2    17399.44    17028.21    234.59 o
  -1   8   2    24670.40    25156.00    374.11 o
   0   8   2     4028.31     3843.26     61.06 o
   1   8   2     4911.87     4850.46     66.02 o
   2   8   2    18098.60    19227.90    243.48 o
   3   8   2     8006.06     8749.46    141.74 o
   4   8   2    10136.74    10288.81    181.15 o
   5   8   2     1645.44     1590.43     81.10 o
   6   8   2     3335.50     3414.75    119.08 o
   7   8   2     3852.43     3917.58    170.48 o
   8   8   2     1789.88     2009.62    150.43 o
  -8   9   2      942.38      782.67     59.81 o
  -7   9   2     4622.19     4867.95    137.86 o
  -6   9   2     2864.28     2913.05     83.71 o
  -5   9   2      732.41      849.25     65.10 o
  -4   9   2     2100.94     2181.66     60.57 o
  -3   9   2     9756.62     9798.33    153.33 o
  -2   9   2     1370.12     1346.68     36.67 o
  -1   9   2     6524.49     6505.36    111.16 o
   0   9   2     6502.66     6616.64    109.26 o
   1   9   2     1710.97     1656.35     29.07 o
   2   9   2    10516.61    11215.17    151.18 o
   3   9   2       46.16       30.99     14.36 o
   4   9   2      668.91      670.25     51.89 o
   5   9   2      722.25      733.15     48.71 o
   6   9   2      422.86      401.96     37.93 o
   7   9   2     2311.32     2439.53    117.46 o
   8   9   2      338.98      285.98     63.04 o
  -8  10   2      134.61      144.50     38.60 o
  -7  10   2      317.90      273.55     67.18 o
  -6  10   2      391.85      397.99     46.32 o
  -5  10   2     1196.89     1227.08     40.53 o
  -4  10   2      271.09      267.96     26.47 o
  -3  10   2     6617.80     6818.53    126.09 o
  -2  10   2      927.51     1065.16     40.79 o
  -1  10   2     8835.77     8883.80    146.83 o
   0  10   2     6240.22     6520.48    109.97 o
   1  10   2    21820.87    21867.88    307.50 o
   2  10   2      571.46      593.78     38.45 o
   3  10   2     2738.57     2610.56     68.42 o
   4  10   2     1178.56     1220.74     35.91 o
   5  10   2     6201.53     6386.47    217.03 o
   6  10   2      345.07      329.58     51.64 o
   7  10   2     4860.34     5538.77    303.73 o
   8  10   2       63.38       63.04     77.37 o
  -8  11   2     1058.14      995.61     69.25 o
  -7  11   2     3591.60     3693.13    127.45 o
  -6  11   2       11.70       36.89     51.58 o
  -5  11   2    10629.74    10762.53    269.52 o
  -4  11   2       17.41       28.05     19.05 o
  -3  11   2    13391.49    13017.90    444.80 o
  -2  11   2     7498.69     7777.36    164.97 o
  -1  11   2     5909.12     6049.51    130.92 o
   0  11   2      108.54      131.71     14.32 o
   1  11   2     3499.71     3583.30     79.41 o
   2  11   2      272.99      272.72     18.40 o
   3  11   2      194.44      198.97     19.07 o
   4  11   2     1181.43     1266.59     51.85 o
   5  11   2      119.88      142.88     53.01 o
   6  11   2     3235.01     3547.33    209.17 o
   7  11   2     1887.54     2077.40    154.73 o
  -7  12   2        2.14      -24.27     40.88 o
  -6  12   2      116.59       49.11     28.91 o
  -5  12   2     1127.54     1216.90    100.24 o
  -4  12   2    11392.13    11575.28    366.25 o
  -3  12   2      165.14      196.93     13.43 o
  -2  12   2     7142.06     7376.15    150.68 o
  -1  12   2     7143.69     6959.60    144.08 o
   0  12   2    30843.62    31619.57    495.94 o
   1  12   2    11704.15    12189.72    217.81 o
   2  12   2    16022.49    16810.48    274.09 o
   3  12   2       48.47       47.97     26.51 o
   4  12   2     1933.99     2123.18     58.13 o
   5  12   2     5537.99     5657.17    220.69 o
   6  12   2    12820.54    12788.16    627.52 o
   7  12   2     3958.44     3896.91    237.83 o
  -7  13   2      821.17      752.25    111.75 o
  -6  13   2     1435.48     1480.31    206.31 o
  -5  13   2        7.75       -6.32     19.29 o
  -4  13   2    14123.12    14323.94    242.31 o
  -3  13   2     1218.18     1294.08     51.70 o
  -2  13   2    13775.43    14175.84    243.84 o
  -1  13   2        0.29       19.12     10.27 o
   0  13   2     5497.15     5367.26    113.92 o
   1  13   2     6766.33     6962.86    280.81 o
   2  13   2     8497.83     8417.69    147.33 o
   3  13   2      497.50      511.61     47.56 o
   4  13   2     1267.14     1279.33     38.49 o
   5  13   2     3974.40     3795.74    179.44 o
   6  13   2     2350.63     2361.07    151.86 o
   7  13   2      157.64      320.92     83.10 o
  -7  14   2      365.16      246.42    106.02 o
  -6  14   2     1412.85     1385.96     91.37 o
  -5  14   2      272.10      268.94     31.22 o
  -4  14   2     2180.51     2201.34    108.56 o
  -3  14   2      143.37      123.81     12.24 o
  -2  14   2     6299.84     6340.14    153.21 o
  -1  14   2      522.69      493.71     33.56 o
   0  14   2    34309.01    33883.03    591.11 o
   1  14   2        8.36        9.03     41.55 o
   2  14   2     8003.09     8103.75    154.20 o
   3  14   2     1799.49     1808.46     53.54 o
   4  14   2     1754.48     1663.02     54.32 o
   5  14   2       18.89       15.72     28.95 o
   6  14   2    15226.64    14281.02    630.38 o
   7  14   2      386.76      257.88     83.10 o
  -7  15   2      750.32      627.96     83.64 o
  -6  15   2     1256.95     1256.61     87.44 o
  -5  15   2     3971.38     4095.92    114.92 o
  -4  15   2     6098.71     5861.66    153.05 o
  -3  15   2     6674.04     6626.96    145.59 o
  -2  15   2     1919.65     2063.71     58.68 o
  -1  15   2     3781.47     3798.82    100.57 o
   0  15   2    16412.10    17121.64    369.15 o
   1  15   2     4329.57     4245.53    100.91 o
   2  15   2    10002.28    10023.02    179.00 o
   3  15   2        0.28       -8.32     17.35 o
   4  15   2       59.91       40.90     21.48 o
   5  15   2      493.94      624.34     57.33 o
   6  15   2      813.87      765.05     94.56 o
   7  15   2      717.51      570.21    106.02 o
  -7  16   2      457.01      282.95     57.58 o
  -6  16   2      216.61      320.16    169.06 o
  -5  16   2     1287.70     1279.42     56.46 o
  -4  16   2     2916.62     3059.86     96.94 o
  -3  16   2     2253.02     2153.48    103.03 o
  -2  16   2     4193.93     4436.86    101.94 o
  -1  16   2    16344.50    16638.80    323.03 o
   0  16   2     6483.84     6453.48    160.58 o
   1  16   2    24543.87    24925.74    527.67 o
   2  16   2        5.60        5.15     12.76 o
   3  16   2      801.21      792.20     45.14 o
   4  16   2      200.38      223.89     26.87 o
   5  16   2    15204.33    15089.55    446.54 o
   6  16   2     1889.85     2220.66    174.79 o
   7  16   2     4906.16     4776.58    326.65 o
  -7  17   2     1259.35     1373.79     81.99 o
  -6  17   2      369.59      311.87     57.71 o
  -5  17   2     4518.77     4459.62    147.74 o
  -4  17   2     3040.93     3129.22     98.79 o
  -3  17   2     5779.38     5518.20     98.79 o
  -2  17   2      105.32      138.57     26.34 o
  -1  17   2     2068.90     2069.98     94.71 o
   0  17   2      192.12      196.44     19.50 o
   1  17   2     9532.89     9323.61    225.34 o
   2  17   2      502.89      528.25     25.00 o
   3  17   2      174.56      220.43     26.47 o
   4  17   2      906.68      831.26     47.92 o
   5  17   2     3046.12     3162.42    119.89 o
   6  17   2      385.35      492.84     85.96 o
   7  17   2      996.04      808.04    123.21 o
  -7  18   2      460.22      468.81    107.80 o
  -6  18   2      593.69      610.75     61.90 o
  -5  18   2     3165.69     3113.25     81.80 o
  -4  18   2      190.70      213.65     26.94 o
  -3  18   2     2004.61     1943.58     82.01 o
  -2  18   2      785.97      811.19     42.95 o
  -1  18   2     8236.69     7718.23    168.25 o
   0  18   2     7763.00     8025.39    178.52 o
   1  18   2    14537.94    14292.05    279.73 o
   2  18   2     3391.12     3505.23     74.66 o
   3  18   2     1402.93     1397.55     77.44 o
   4  18   2     4533.06     4570.26    168.90 o
   5  18   2     2287.83     2456.02    127.06 o
   6  18   2     4757.06     5037.33    289.40 o
   7  18   2     1221.94     1458.47    143.27 o
  -7  19   2     1142.53     1076.70     86.83 o
  -6  19   2     2436.31     2176.46    108.73 o
  -5  19   2       31.67       36.51     40.22 o
  -4  19   2     5545.33     5334.31    154.68 o
  -3  19   2     2778.10     2787.47     67.49 o
  -2  19   2     1154.18     1058.52     39.74 o
  -1  19   2       57.96       28.65     42.98 o
   0  19   2     2505.00     2677.46     75.70 o
   1  19   2     1928.10     2018.53     71.02 o
   2  19   2       84.70       80.06     21.00 o
   3  19   2     2713.01     2466.34     97.61 o
   4  19   2      311.51      298.84     39.08 o
   5  19   2      709.79      769.68     56.78 o
   6  19   2       54.73       95.62     51.64 o
   7  19   2      509.09      656.79     93.57 o
  -6  20   2      656.18      583.06     64.49 o
  -5  20   2      309.95      230.32     28.83 o
  -4  20   2     3815.00     3900.55    113.03 o
  -3  20   2        9.08       24.91     17.18 o
  -2  20   2     9297.39     9207.01    181.39 o
  -1  20   2       10.87        6.43     22.84 o
   0  20   2     9637.59     9775.03    208.32 o
   1  20   2     3353.50     3422.19    189.33 o
   2  20   2     8500.26     8548.32    182.65 o
   3  20   2      379.89      347.81     30.11 o
   4  20   2     9352.91     9210.04    248.81 o
   5  20   2       83.32       -7.09     46.22 o
   6  20   2     2690.25     2777.17    152.16 o
  -6  21   2     5661.00     5680.46    208.12 o
  -5  21   2     2712.96     2521.15     87.43 o
  -4  21   2     2071.35     2056.50     75.45 o
  -3  21   2        1.99       43.51     24.74 o
  -2  21   2     8625.81     8508.89    191.84 o
  -1  21   2       23.05       59.55     21.13 o
   0  21   2     6169.12     6149.51    154.15 o
   1  21   2      328.11      292.36     34.33 o
   2  21   2      166.07      197.07     34.32 o
   3  21   2      166.03      133.48     22.33 o
   4  21   2      424.15      423.02     36.89 o
   5  21   2      371.00      347.07     47.05 o
   6  21   2     1072.88      909.05    189.61 o
  -6  22   2       81.53      147.58     52.60 o
  -5  22   2      509.99      477.18     33.97 o
  -4  22   2      955.50      986.93     66.23 o
  -3  22   2      129.81       90.53     20.87 o
  -2  22   2     1948.22     1880.15     66.37 o
  -1  22   2      897.39     1002.99     61.21 o
   0  22   2     1280.99     1205.65     57.71 o
   1  22   2    12274.53    12417.51    264.35 o
   2  22   2     6718.09     6564.37    147.59 o
   3  22   2    19424.28    18995.73    365.35 o
   4  22   2     4200.53     4290.18    186.11 o
   5  22   2     5014.74     5156.87    152.44 o
   6  22   2      972.60     1024.20     66.03 o
  -6  23   2      359.46      386.25     99.82 o
  -5  23   2     6879.96     6771.32    190.17 o
  -4  23   2       32.10       56.58     47.15 o
  -3  23   2     6271.64     6485.91    163.36 o
  -2  23   2     1428.43     1314.87     55.83 o
  -1  23   2     9992.13    10211.97    224.94 o
   0  23   2        4.72        1.58     18.12 o
   1  23   2       70.35       65.17     26.98 o
   2  23   2       29.39       42.62     18.88 o
   3  23   2     1403.23     1298.24     63.87 o
   4  23   2      190.60       98.87     34.47 o
   5  23   2     1000.73      908.59     70.46 o
   6  23   2      434.84      394.53     79.84 o
  -6  24   2       34.20       13.47     51.62 o
  -5  24   2      198.37      156.23     26.84 o
  -4  24   2      157.92      134.77     27.96 o
  -3  24   2     4672.56     4680.92    150.26 o
  -2  24   2     1247.24     1152.57     61.40 o
  -1  24   2     2263.26     2257.51    206.31 o
   0  24   2      280.94      249.63     35.79 o
   1  24   2     5737.46     5616.74    156.75 o
   2  24   2     4011.71     4194.51    149.30 o
   3  24   2    18484.67    18938.27    477.68 o
   4  24   2     2777.30     2708.04    118.51 o
   5  24   2     3163.74     3292.75    133.89 o
   6  24   2        0.70      -33.84     84.81 o
  -5  25   2      921.96      903.19     67.45 o
  -4  25   2      355.86      375.14     44.68 o
  -3  25   2      587.28      662.59     42.29 o
  -2  25   2     1602.36     1585.50     88.51 o
  -1  25   2      418.97      360.85     32.59 o
   0  25   2      221.24      249.62     30.57 o
   1  25   2     2262.94     2315.72     76.17 o
   2  25   2      746.67      796.69     68.21 o
   3  25   2      186.98      128.04     44.07 o
   4  25   2     1284.41     1156.02     80.82 o
   5  25   2      165.52       98.54     31.81 o
  -5  26   2      284.25      232.63     36.39 o
  -4  26   2      230.19      163.45     34.07 o
  -3  26   2       27.93       46.07     24.37 o
  -2  26   2     3365.79     3322.42    227.94 o
  -1  26   2      733.30      726.17     47.09 o
   0  26   2      734.33      745.61     38.97 o
   1  26   2     1880.69     1893.56     66.41 o
   2  26   2     9168.83     9426.61    232.43 o
   3  26   2      593.58      661.17     44.83 o
   4  26   2    12307.06    12403.79    353.20 o
   5  26   2     1945.87     1863.06     85.22 o
  -5  27   2      593.55      521.57     43.26 o
  -4  27   2     4112.81     4342.71    168.08 o
  -3  27   2       76.16       76.25     46.23 o
  -2  27   2     6432.01     6804.26    215.41 o
  -1  27   2      138.63      163.61     32.72 o
   0  27   2     3775.11     3741.42    141.63 o
   1  27   2      321.09      354.17     53.53 o
   2  27   2      623.51      703.36     83.96 o
   3  27   2       48.98       19.11     33.09 o
   4  27   2      299.57      256.97     42.54 o
   5  27   2      134.48       88.14     35.11 o
  -5  28   2      351.22      235.55     51.23 o
  -4  28   2      102.60       77.23     32.25 o
  -3  28   2     2475.97     2476.62     92.07 o
  -2  28   2      788.82      804.31     73.41 o
  -1  28   2      373.64      392.76     40.58 o
   0  28   2     1991.65     2135.17     80.49 o
   1  28   2      489.87      503.00     38.29 o
   2  28   2     2778.08     2688.72    125.32 o
   3  28   2     2615.36     2770.63    139.38 o
   4  28   2     8235.49     8517.40    404.87 o
  -4  29   2     2512.13     2460.23    113.32 o
  -3  29   2     2498.37     2625.25    110.01 o
  -2  29   2      288.23      315.66     45.45 o
  -1  29   2     1743.82     1595.90     79.44 o
   0  29   2      486.23      463.25     67.84 o
   1  29   2      103.47       64.17     26.74 o
   2  29   2      647.90      583.56     46.73 o
   3  29   2       56.35       18.76     40.91 o
   4  29   2      153.25      154.26     48.80 o
  -4  30   2       63.87       85.61     41.58 o
  -3  30   2      154.27      124.76     36.61 o
  -2  30   2       11.58       21.44     28.85 o
  -1  30   2     3409.80     3701.00    126.36 o
   0  30   2       49.45       52.21     54.38 o
   1  30   2     6495.54     6655.65    178.74 o
   2  30   2      123.31      191.72     36.79 o
   3  30   2     6062.21     6492.90    197.08 o
   4  30   2      273.63      229.27     40.90 o
  -3  31   2     2871.09     2978.61    115.90 o
  -2  31   2      334.34      320.25     42.60 o
  -1  31   2      776.20      906.22     68.65 o
   0  31   2      395.33      338.37     57.33 o
   1  31   2      243.75      292.01     45.82 o
   2  31   2     1219.69     1219.40    102.21 o
   3  31   2       11.23        3.27     36.10 o
  -3  32   2      290.71      276.74     97.65 o
  -2  32   2     1870.03     1978.92     94.56 o
  -1  32   2     1918.71     2071.02    101.20 o
   0  32   2     3592.04     4033.50    228.73 o
   1  32   2     2800.19     2838.59    101.27 o
   2  32   2      542.29      544.77     57.00 o
   3  32   2     2479.54     2471.48    149.30 o
  -2  33   2     1680.80     1744.85     90.07 o
  -1  33   2      832.00      995.82     84.11 o
   0  33   2     2674.35     2610.57    136.48 o
   1  33   2      560.62      574.59    116.22 o
   2  33   2      542.91      464.95     67.22 o
  -1  34   2      737.28      822.36     68.76 o
   0  34   2     4581.44     4897.78    180.73 o
   1  34   2      557.62      612.41     62.08 o
  -7   0   3       15.42       65.90     68.77 o
  -5   0   3      139.69      137.08     14.57 o
  -3   0   3     8000.07     8316.61    183.18 o
  -1   0   3     1141.89     1019.80     27.11 o
   1   0   3     5553.20     5710.82    168.50 o
   3   0   3    17316.19    17085.53    299.74 o
   5   0   3    18772.67    19845.40    422.27 o
   7   0   3    11576.13    12308.67    402.20 o
  -8   1   3     1921.73     1831.01     90.40 o
  -7   1   3     4400.33     4694.69    184.72 o
  -6   1   3     9437.09     9025.84    260.67 o
  -5   1   3     6684.39     6548.45    107.92 o
  -4   1   3    19682.09    19887.49    352.05 o
  -3   1   3    21995.06    21733.72    284.47 o
  -2   1   3     2353.16     2356.62     40.33 o
  -1   1   3     3020.59     2994.58     64.02 o
   0   1   3     2354.36     2506.40     41.79 o
   1   1   3       10.75       12.77      5.08 o
   2   1   3     4437.88     4505.21     55.49 o
   3   1   3      370.49      366.39     21.80 o
   4   1   3      144.09      148.59     12.14 o
   5   1   3     3007.77     3117.33     68.50 o
   6   1   3      202.07      206.23     27.51 o
   7   1   3       32.84       21.72     30.67 o
   8   1   3      279.37      335.25     60.17 o
  -8   2   3     1338.78     1154.89     69.44 o
  -7   2   3       63.59       77.69     31.57 o
  -6   2   3       27.41       83.47     36.38 o
  -5   2   3      389.89      418.49     34.11 o
  -4   2   3     1115.92     1075.06     47.05 o
  -3   2   3     1973.19     1879.59     65.01 o
  -2   2   3     3813.23     3862.59     61.79 o
  -1   2   3     4663.29     4840.74     97.36 o
   0   2   3    16331.51    16554.68    232.84 o
   1   2   3      832.58      760.17     21.31 o
   2   2   3    10289.72    10270.04    115.98 o
   3   2   3    16016.92    16175.09    204.50 o
   4   2   3    15327.03    15416.63    202.12 o
   5   2   3     4930.78     5012.20    104.72 o
   6   2   3     2411.46     2541.62     81.88 o
   7   2   3     4221.73     4266.29    134.94 o
   8   2   3     1608.03     1444.15    128.94 o
  -8   3   3     2608.92     3003.13    174.19 o
  -7   3   3      676.16      658.40     47.22 o
  -6   3   3     6722.95     6923.67    183.34 o
  -5   3   3      158.54      157.93     17.78 o
  -4   3   3    29397.46    28956.90    713.14 o
  -3   3   3     6153.23     6119.82    105.28 o
  -2   3   3    26835.46    26724.28    329.38 o
  -1   3   3    19055.80    20149.73    289.57 o
   0   3   3     6908.29     6768.96     89.21 o
   1   3   3     4344.16     4308.68     58.45 o
   2   3   3     7126.64     7216.50     89.79 o
   3   3   3     1094.12     1146.96     36.38 o
   4   3   3      856.14      973.18     29.18 o
   5   3   3     1006.29      942.80     32.08 o
   6   3   3       53.24       68.31     21.18 o
   7   3   3      300.00      386.61     48.74 o
   8   3   3      369.31      375.36     65.90 o
  -8   4   3      368.22      323.83     48.84 o
  -7   4   3       21.10       46.09     21.91 o
  -6   4   3       33.33       27.93     18.35 o
  -5   4   3       51.15       71.80     14.99 o
  -4   4   3      695.92      706.84     50.87 o
  -3   4   3     3613.99     3320.34     86.44 o
  -2   4   3       59.21       39.87      7.84 o
  -1   4   3    15165.80    15220.37    216.83 o
   0   4   3    17093.56    17193.89    226.87 o
   1   4   3        3.93        7.70      5.82 o
   2   4   3    12848.65    13008.25    172.15 o
   3   4   3      351.16      350.98     23.81 o
   4   4   3    18266.67    18476.24    248.00 o
   5   4   3     6105.26     6170.38    118.39 o
   6   4   3     2974.26     2825.28     81.94 o
   7   4   3      678.18      722.07     85.96 o
   8   4   3     4356.31     4125.49    203.75 o
  -8   5   3     2803.68     2831.92    253.72 o
  -7   5   3     2045.13     2157.11     65.62 o
  -6   5   3     1903.85     1714.05     69.65 o
  -5   5   3     2938.89     2845.47     77.66 o
  -4   5   3     5043.71     5078.04    160.47 o
  -3   5   3     3355.35     3227.57     79.66 o
  -2   5   3    30085.88    29497.61    420.34 o
  -1   5   3     1152.49     1135.67     25.20 o
   0   5   3     1515.71     1514.97     26.66 o
   1   5   3    16232.09    16538.19    196.47 o
   2   5   3     8056.05     8524.81    123.06 o
   3   5   3     1594.43     1727.00     63.74 o
   4   5   3     3989.99     4129.01     66.33 o
   5   5   3      637.46      591.77     24.30 o
   6   5   3      106.80      106.38     31.24 o
   7   5   3        2.27       52.44     39.92 o
   8   5   3       41.82      -11.46     60.17 o
  -8   6   3      699.50      756.11     76.67 o
  -7   6   3     1503.17     1512.92     79.94 o
  -6   6   3      688.72      648.19     96.72 o
  -5   6   3     1033.61     1043.15     51.56 o
  -4   6   3     4675.25     4947.92    104.93 o
  -3   6   3     2252.38     2414.10     46.35 o
  -2   6   3     1303.39     1289.20     32.00 o
  -1   6   3     5400.85     5283.60    100.00 o
   0   6   3      299.35      312.97     11.68 o
   1   6   3    13025.06    13022.80    157.53 o
   2   6   3    23625.33    23895.28    294.96 o
   3   6   3    12814.71    12750.13    196.45 o
   4   6   3     2838.73     2800.14     54.26 o
   5   6   3     8217.84     8370.15    210.85 o
   6   6   3      226.43      220.18     33.52 o
   7   6   3     5213.61     5580.09    210.45 o
   8   6   3     2188.41     2045.88    154.73 o
  -8   7   3       90.27      117.97     50.77 o
  -7   7   3     7562.91     7942.97    204.72 o
  -6   7   3       95.59       88.31     21.75 o
  -5   7   3     5387.51     5147.86    124.19 o
  -4   7   3     1225.52     1266.31     47.46 o
  -3   7   3    18891.18    18538.37    236.57 o
  -2   7   3      348.10      332.98     10.91 o
  -1   7   3    27629.61    28291.62    401.62 o
   0   7   3     2312.22     2451.18     42.23 o
   1   7   3     2123.55     2114.78     35.85 o
   2   7   3     2125.72     2028.49     36.84 o
   3   7   3     1592.67     1519.55     36.24 o
   4   7   3      797.77      794.28     33.32 o
   5   7   3      126.33      170.00     25.60 o
   6   7   3      144.84       89.80     29.41 o
   7   7   3     1195.20     1209.21     76.99 o
   8   7   3      102.58       60.17     68.77 o
  -8   8   3     1341.17     1123.02    167.62 o
  -7   8   3      104.06      115.42     31.85 o
  -6   8   3       20.35        8.24     19.85 o
  -5   8   3       29.40       11.70     17.78 o
  -4   8   3       62.42       69.56     13.55 o
  -3   8   3     8726.02     8648.32    135.24 o
  -2   8   3     6214.61     6443.45     96.96 o
  -1   8   3     2097.20     2138.86     53.65 o
   0   8   3     4341.30     4430.28     70.76 o
   1   8   3     9843.93     9743.30    139.67 o
   2   8   3      200.13      187.23     15.60 o
   3   8   3    14823.09    14948.31    255.27 o
   4   8   3     2177.49     2176.19     63.32 o
   5   8   3     2271.89     2002.85     77.16 o
   6   8   3       29.12       31.52     36.47 o
   7   8   3     3876.92     3968.65    414.05 o
   8   8   3      272.08      352.44     85.96 o
  -8   9   3     4778.58     5024.48    167.47 o
  -7   9   3      576.57      561.35     40.14 o
  -6   9   3     5084.91     5060.01    162.11 o
  -5   9   3     1251.73     1293.32     49.06 o
  -4   9   3     6912.65     6592.04    147.79 o
  -3   9   3     7186.43     7139.29    115.49 o
  -2   9   3    13221.48    13093.60    213.79 o
  -1   9   3    15158.70    15304.73    286.31 o
   0   9   3    14017.97    14241.52    233.36 o
   1   9   3       47.24       29.09      9.33 o
   2   9   3     9727.29    10367.60    149.25 o
   3   9   3      112.40      176.29     20.91 o
   4   9   3      629.52      552.82     74.34 o
   5   9   3       52.41       51.06     21.48 o
   6   9   3      560.87      567.07     53.66 o
   7   9   3      401.00      246.42     83.10 o
  -8  10   3      360.08      313.39     45.41 o
  -7  10   3      134.12      108.99     28.98 o
  -6  10   3      534.52      529.60     36.36 o
  -5  10   3      438.46      428.54     39.42 o
  -4  10   3        1.28        4.56      5.48 o
  -3  10   3       61.63       54.54      8.99 o
  -2  10   3     7306.95     7291.34    120.36 o
  -1  10   3     6033.82     6270.43    112.13 o
   0  10   3    21320.83    21694.13    316.79 o
   1  10   3      469.48      471.64     23.02 o
   2  10   3    20795.45    21273.25    295.06 o
   3  10   3      497.74      467.76     33.02 o
   4  10   3     5209.49     5371.07    136.55 o
   5  10   3        9.79      -11.48     20.44 o
   6  10   3     4777.96     4507.23    249.29 o
  -7  11   3     1561.63     1627.08     92.61 o
  -6  11   3     3458.68     3477.64    247.65 o
  -5  11   3        5.03       14.17     18.25 o
  -4  11   3     4934.23     5037.06     92.07 o
  -3  11   3      194.60      174.68     10.45 o
  -2  11   3     1977.42     2068.40     43.91 o
  -1  11   3     1328.98     1151.60     28.65 o
   0  11   3    26562.22    26482.60    659.92 o
   1  11   3     1317.50     1255.09     27.28 o
   2  11   3    11473.72    11745.70    185.58 o
   3  11   3        1.66       -7.84     17.78 o
   4  11   3     2717.21     2767.04     69.23 o
   5  11   3      122.09      180.52     54.44 o
   7  11   3      826.41     1103.17    111.75 o
  -7  12   3     1254.06     1113.63     94.11 o
  -6  12   3      109.03       68.62     21.52 o
  -5  12   3      263.59      207.29     21.08 o
  -4  12   3      175.39      154.63     11.22 o
  -3  12   3     1226.71     1205.40     38.29 o
  -2  12   3      948.89      901.92     24.61 o
  -1  12   3     7941.40     7976.90    127.97 o
   0  12   3    14642.25    15143.95    496.51 o
   1  12   3    17859.60    18329.33    264.34 o
   2  12   3     2409.33     2494.23     63.53 o
   3  12   3     1711.78     1711.64     55.49 o
   4  12   3     2422.42     2516.85     69.73 o
   5  12   3     5115.85     5111.83    275.08 o
   7  12   3     1021.47      962.77    106.02 o
  -7  13   3     1791.15     1938.46    163.33 o
  -6  13   3      330.55      342.92     51.60 o
  -5  13   3     8634.40     8680.86    203.89 o
  -4  13   3      608.60      593.01     29.58 o
  -3  13   3     3734.44     3664.83     71.67 o
  -2  13   3      730.75      750.26     22.64 o
  -1  13   3     7229.71     7080.20    170.20 o
   0  13   3     1871.00     2033.76     53.38 o
   1  13   3    21249.13    21025.77    339.82 o
   2  13   3      234.24      203.80     15.91 o
   3  13   3      544.31      548.98     49.03 o
   4  13   3     7565.93     7505.48    156.86 o
   5  13   3        1.40       45.85     40.12 o
   7  13   3      358.97      240.69     63.04 o
  -7  14   3      422.11      535.59     74.35 o
  -6  14   3       16.01       22.89     33.69 o
  -5  14   3      327.58      252.75     34.91 o
  -4  14   3       25.46       17.22     10.01 o
  -3  14   3     1929.95     1914.08     69.34 o
  -2  14   3      119.86      111.19     17.62 o
  -1  14   3    24702.86    25039.27    519.77 o
   0  14   3      321.98      303.07     27.28 o
   1  14   3    10401.58    10131.64    356.74 o
   2  14   3      235.09      232.62     18.05 o
   3  14   3     1211.59     1294.57     97.12 o
   4  14   3      298.82      230.77     56.42 o
   5  14   3     4540.18     4678.39    206.31 o
   6  14   3        0.93       42.98     74.50 o
   7  14   3     1200.70     1283.69    120.35 o
  -7  15   3     1248.63     1210.46     80.78 o
  -6  15   3      666.92      597.16     84.15 o
  -5  15   3    14010.20    14053.52    435.26 o
  -4  15   3     5065.92     4986.40    161.71 o
  -3  15   3     1593.80     1686.69     57.78 o
  -2  15   3     3327.17     3438.34     87.38 o
  -1  15   3      372.36      280.81     45.85 o
   0  15   3     5576.97     5615.43    141.53 o
   1  15   3    30578.27    30372.79    765.48 o
   2  15   3      474.95      458.75     50.05 o
   3  15   3     1311.55     1274.99     58.11 o
   4  15   3      133.61       -2.87     34.38 o
   5  15   3      169.43       98.10     53.01 o
   6  15   3        2.34       -5.73     48.71 o
   7  15   3       43.16       53.01     56.73 o
  -7  16   3       41.01       54.04     50.70 o
  -6  16   3      119.79      107.74    119.95 o
  -5  16   3      150.66      127.13     26.68 o
  -4  16   3       83.50      117.87     46.02 o
  -3  16   3      462.85      399.13     38.48 o
  -2  16   3     2620.16     2618.98     82.30 o
  -1  16   3     5681.97     5589.19    183.18 o
   0  16   3    21343.16    21382.43    465.28 o
   1  16   3      619.52      601.73     54.44 o
   2  16   3     3406.59     3787.62    229.23 o
   3  16   3      302.14      269.50     24.04 o
   4  16   3     3666.56     3628.43    181.20 o
   5  16   3     2028.58     2154.76    154.73 o
   6  16   3     6671.40     6781.24    373.93 o
   7  16   3      281.76      236.06     79.81 o
  -7  17   3      317.78      376.56    126.58 o
  -6  17   3     5105.55     5235.34    177.84 o
  -5  17   3       79.03       78.32     20.15 o
  -4  17   3    10755.46    10231.81    238.76 o
  -3  17   3        8.65        3.46     11.56 o
  -2  17   3      487.39      464.71     24.82 o
  -1  17   3      249.11      198.86     36.74 o
   0  17   3    11381.24    11277.32    256.24 o
   1  17   3      378.17      310.58     29.25 o
   2  17   3     5457.33     5115.25    173.68 o
   3  17   3        0.11       -4.46     25.45 o
   4  17   3      872.37      811.38    114.61 o
   5  17   3        2.06       20.06     42.98 o
   6  17   3      133.85       92.07     68.80 o
   7  17   3       50.09      130.92     57.10 o
  -7  18   3        7.25       51.37     44.83 o
  -6  18   3      465.37      484.74     75.76 o
  -5  18   3      343.52      291.94     20.96 o
  -4  18   3      428.98      442.56     37.06 o
  -3  18   3      184.77      248.82     65.76 o
  -2  18   3     2701.76     2559.99    153.85 o
  -1  18   3       13.56       61.74     40.12 o
   0  18   3    12128.87    11973.05    265.38 o
   1  18   3    10804.06    10397.88    316.37 o
   2  18   3     4167.61     4309.52    206.31 o
   3  18   3      175.11      189.03     25.88 o
   4  18   3     7394.39     7685.99    222.11 o
   5  18   3     4503.08     4906.33    199.40 o
   6  18   3     6385.66     7040.68    283.64 o
   7  18   3     1376.04     1224.24    114.20 o
  -6  19   3     1517.80     1447.61    132.23 o
  -5  19   3     8963.26     9376.27    236.18 o
  -4  19   3      780.08      827.91     44.64 o
  -3  19   3     9373.28     9437.40    206.71 o
  -2  19   3     1779.16     1793.45     53.69 o
  -1  19   3     4822.04     4770.05    165.81 o
   0  19   3      203.51      167.66     25.45 o
   1  19   3     4430.85     4337.94    109.83 o
   2  19   3     8571.94     8663.67    199.80 o
   3  19   3      717.79      681.18     55.23 o
   4  19   3      582.71      560.68     55.13 o
   5  19   3       42.17       58.16     50.18 o
   6  19   3        0.11      -15.47    236.39 o
  -6  20   3      576.94      540.86     67.46 o
  -5  20   3       85.79       46.87     21.80 o
  -4  20   3       53.25       86.10     48.59 o
  -3  20   3      347.60      372.75     29.42 o
  -2  20   3     1849.66     1928.45     77.50 o
  -1  20   3     1205.85     1093.56     66.86 o
   0  20   3      258.38      255.01     47.95 o
   1  20   3      497.72      422.56     66.17 o
   2  20   3        1.37       19.44     20.68 o
   3  20   3    14178.71    13903.95    308.29 o
   4  20   3       50.81       47.17     36.69 o
   5  20   3     5382.81     5577.12    286.77 o
   6  20   3      111.75      144.26     58.65 o
  -6  21   3      478.73      510.22     68.40 o
  -5  21   3     4371.99     4235.02    126.36 o
  -4  21   3     3281.44     3281.55    134.91 o
  -3  21   3     8663.24     8372.13    512.90 o
  -2  21   3     2595.42     2562.89    183.32 o
  -1  21   3     4475.31     4446.30    136.08 o
   0  21   3       59.25       29.56     17.03 o
   1  21   3      166.38      110.21     23.91 o
   2  21   3      169.33      117.19     23.16 o
   3  21   3      161.46      138.68     26.86 o
   4  21   3        8.46       55.82     34.35 o
   5  21   3      358.77      272.23     46.65 o
   6  21   3       48.72       71.29     65.90 o
  -6  22   3      428.64      517.40     65.00 o
  -5  22   3        2.18      -45.19     30.13 o
  -4  22   3     1214.85     1213.83     55.41 o
  -3  22   3     1191.07     1107.54     52.80 o
  -2  22   3      143.12      128.79     30.11 o
  -1  22   3      858.24      806.42     38.39 o
   0  22   3       28.97       43.82     26.30 o
   1  22   3      699.33      691.12     57.31 o
   2  22   3     6486.68     6812.20    176.39 o
   3  22   3     6287.63     6178.01    159.44 o
   4  22   3     6389.44     6473.15    206.62 o
   5  22   3      525.82      621.49    159.32 o
   6  22   3     2171.25     2409.35    167.62 o
  -6  23   3     4448.33     4508.11    194.95 o
  -5  23   3       61.33       64.60     25.35 o
  -4  23   3     7154.03     7308.85    197.07 o
  -3  23   3      420.95      457.93     59.97 o
  -2  23   3    18380.21    18577.13    469.26 o
  -1  23   3       71.05       37.61     23.57 o
   0  23   3     1333.15     1330.28     56.06 o
   1  23   3     2707.24     2489.14    102.86 o
   2  23   3      147.14      134.17     29.54 o
   3  23   3     1726.48     1740.83    148.27 o
   4  23   3      420.50      451.38     59.22 o
   5  23   3      137.00       83.78     75.96 o
   6  23   3      624.33      575.25    149.00 o
  -5  24   3        3.72       23.77     26.57 o
  -4  24   3      848.78      826.72     75.29 o
  -3  24   3      383.86      469.97     39.60 o
  -2  24   3     1853.73     1900.12     75.83 o
  -1  24   3     5071.37     5372.23    164.84 o
   0  24   3      485.68      410.63     41.77 o
   1  24   3      443.63      455.39     42.13 o
   2  24   3     7895.00     8009.60    200.69 o
   3  24   3       79.92       89.00     53.01 o
   4  24   3     9630.18     9896.38    291.36 o
   5  24   3      309.07      306.64     63.60 o
  -5  25   3      366.14      339.40     45.14 o
  -4  25   3     1012.12     1036.46     79.41 o
  -3  25   3     6433.24     6470.09    178.22 o
  -2  25   3     6674.55     6795.01    369.04 o
  -1  25   3     4175.45     4503.89    132.35 o
   0  25   3      205.87      181.37     36.86 o
   1  25   3      339.95      306.68     40.12 o
   2  25   3     1549.77     1708.37     81.89 o
   3  25   3     1067.44     1048.06     75.85 o
   4  25   3        0.88      -30.66     37.90 o
   5  25   3       22.17        0.73     50.48 o
  -5  26   3      132.67      133.40     38.56 o
  -4  26   3      355.80      257.26     40.12 o
  -3  26   3     1928.21     1990.01     81.79 o
  -2  26   3      171.31      266.48     80.23 o
  -1  26   3      120.90      130.47     53.71 o
   0  26   3      695.63      689.95     53.77 o
   1  26   3     1122.87     1030.54    103.57 o
   2  26   3      347.52      293.61     41.38 o
   3  26   3    16998.16    16202.39    564.98 o
   4  26   3      314.02      436.86    138.14 o
   5  26   3     1024.74      904.51     86.67 o
  -5  27   3     5240.44     5056.22    206.71 o
  -4  27   3      448.42      475.60     47.98 o
  -3  27   3     9094.17     9550.35    241.82 o
  -2  27   3      373.43      332.31     38.03 o
  -1  27   3     8026.72     8151.31    215.14 o
   0  27   3      331.17      406.25     86.97 o
   1  27   3       80.73       73.92     42.60 o
   2  27   3        1.42       68.23     36.00 o
   3  27   3     1653.30     1502.33    234.15 o
   4  27   3       58.29       82.11     50.42 o
   5  27   3       18.38       64.27     35.61 o
  -4  28   3      488.45      467.67     49.19 o
  -3  28   3     1334.90     1391.04    100.91 o
  -2  28   3      316.10      258.48     57.10 o
  -1  28   3      638.70      521.89     56.55 o
   0  28   3        2.46      -43.79     34.35 o
   1  28   3     3909.21     3923.06    393.99 o
   2  28   3     1159.87     1277.16    126.74 o
   3  28   3     6614.10     6892.03    343.96 o
   4  28   3      780.15      783.94     57.66 o
  -4  29   3     1574.78     1508.49     77.84 o
  -3  29   3     3574.12     3716.59    133.11 o
  -2  29   3     3502.09     3466.01    163.70 o
  -1  29   3      605.41      664.93    100.91 o
   0  29   3      911.35      942.34     91.40 o
   1  29   3       61.46       64.57     30.13 o
   2  29   3     1059.46     1091.78     95.56 o
   3  29   3        0.42       30.72     38.43 o
   4  29   3       44.72       23.65     37.86 o
  -4  30   3       81.68       41.40     49.22 o
  -3  30   3        6.41      -31.17     47.15 o
  -2  30   3     1653.60     1610.18     95.09 o
  -1  30   3      670.74      597.38     54.01 o
   0  30   3     2380.98     2392.04     98.57 o
   1  30   3        8.64        3.81     32.42 o
   2  30   3     3869.21     4188.48    140.74 o
   3  30   3      127.12      141.48     50.91 o
  -3  31   3      451.01      437.70     90.57 o
  -2  31   3     3152.54     3053.64    192.96 o
  -1  31   3      127.37       59.74     39.69 o
   0  31   3     1839.16     1813.86     83.22 o
   1  31   3     1919.49     1865.59    107.53 o
   2  31   3     1670.82     1581.95     81.84 o
   3  31   3       78.72       60.05     37.34 o
  -3  32   3       78.27      103.70     49.37 o
  -2  32   3       21.95       89.21     44.36 o
  -1  32   3     3718.82     3833.39    294.35 o
   0  32   3      255.98      325.68     42.15 o
   1  32   3      625.93      645.19     55.66 o
   2  32   3     1243.88     1371.86    109.56 o
  -2  33   3     2017.16     2189.72    109.81 o
  -1  33   3     1700.45     1684.29    104.38 o
   0  33   3      173.54       86.62     69.85 o
   1  33   3     3679.55     3790.77    167.91 o
   2  33   3      957.80      803.75     90.17 o
   0  34   3     2711.40     2786.75    135.65 o
  -8   0   4     2451.63     2481.41    212.04 o
  -6   0   4      133.63      102.67     20.74 o
  -4   0   4      217.31      240.65     21.60 o
  -2   0   4     8291.31     8585.21    320.92 o
   0   0   4       36.74       27.94     15.10 o
   2   0   4     6345.29     6921.78    140.92 o
   4   0   4     6534.58     6036.36    137.26 o
   6   0   4    23908.07    24265.39    672.64 o
   8   0   4     1758.36     1724.95    140.40 o
  -8   1   4      421.22      385.41     68.55 o
  -7   1   4        4.28      -30.74     44.02 o
  -6   1   4      819.75      720.40     46.81 o
  -5   1   4     5665.38     5848.05    134.62 o
  -4   1   4    18341.99    18737.60    316.86 o
  -3   1   4     3846.86     3958.27     69.72 o
  -2   1   4    34674.70    35626.26    554.79 o
  -1   1   4     3158.82     3236.17     61.08 o
   0   1   4     6225.30     5927.80     86.40 o
   1   1   4    16273.45    16815.58    210.73 o
   2   1   4    13477.05    13317.97    221.05 o
   3   1   4     2782.63     2762.86     51.18 o
   4   1   4     1403.43     1434.52     34.51 o
   5   1   4     1070.14     1149.14     55.29 o
   6   1   4      543.80      652.46     58.14 o
   7   1   4      276.06      268.22     42.98 o
   8   1   4      258.35      206.50     77.37 o
  -8   2   4     1313.96     1343.00    103.81 o
  -7   2   4      389.75      365.62     46.20 o
  -6   2   4       11.39        8.72     20.23 o
  -5   2   4      165.11      191.60     15.02 o
  -4   2   4     3374.28     3442.86    115.80 o
  -3   2   4      354.19      391.41     17.65 o
  -2   2   4     5475.15     5518.65     89.92 o
  -1   2   4    18038.70    18112.00    273.49 o
   0   2   4     6394.03     6352.76     90.96 o
   1   2   4     3231.01     3263.80     54.04 o
   2   2   4     7463.21     7707.83    114.64 o
   3   2   4      928.89      958.95     45.01 o
   4   2   4     2756.65     2701.82     77.68 o
   5   2   4     7971.91     8047.43    159.36 o
   6   2   4     4377.72     4355.06    114.95 o
   7   2   4     6355.06     6753.66    296.57 o
   8   2   4     2433.73     2209.20    171.92 o
  -8   3   4     1794.55     1725.97     94.19 o
  -7   3   4     2455.79     2413.89     76.06 o
  -6   3   4       26.50       35.34     19.59 o
  -5   3   4     6367.04     6690.99    164.24 o
  -4   3   4      227.91      201.28     11.65 o
  -3   3   4    35941.25    36413.59    628.18 o
  -2   3   4     4394.76     4343.08     73.49 o
  -1   3   4    10091.44     9956.25    198.35 o
   0   3   4     1157.31     1188.73     32.28 o
   1   3   4    14965.45    15317.17    194.20 o
   2   3   4     1865.10     1939.83     36.54 o
   3   3   4     1656.94     1494.21     34.26 o
   4   3   4      121.65      119.93     15.02 o
   5   3   4      708.04      762.17     46.77 o
   6   3   4     3669.59     3503.82    118.82 o
   7   3   4       25.08       60.17     53.01 o
  -8   4   4       45.56       64.62     41.67 o
  -7   4   4     2316.62     2413.01     72.33 o
  -6   4   4     1015.71     1021.96     41.59 o
  -5   4   4      303.41      340.86     17.57 o
  -4   4   4     2521.73     2466.23     65.40 o
  -3   4   4     2121.52     1964.10     43.74 o
  -2   4   4     9370.18     9626.65    162.66 o
  -1   4   4      281.86      249.40     15.20 o
   0   4   4     6953.53     6884.43    100.71 o
   1   4   4    11815.76    12107.88    171.61 o
   2   4   4      553.11      644.61     28.71 o
   3   4   4     4471.09     4393.92     79.41 o
   4   4   4     2657.63     2772.08     54.93 o
   5   4   4     9600.52     9958.96    174.95 o
   6   4   4      321.35      366.88     47.92 o
   7   4   4     9747.07    10078.06    285.34 o
  -8   5   4      940.37      865.05     58.91 o
  -7   5   4      844.12      894.52     42.41 o
  -6   5   4     4661.70     4597.24    139.15 o
  -5   5   4      909.39     1002.71     35.08 o
  -4   5   4     4266.60     4499.47    103.03 o
  -3   5   4    13164.54    13144.50    288.68 o
  -2   5   4    10127.50    10619.08    181.61 o
  -1   5   4    33731.71    34038.80    621.61 o
   0   5   4     9072.33     9510.70    134.15 o
   1   5   4     2983.55     3093.76     57.39 o
   2   5   4     8805.18     8899.75    141.76 o
   3   5   4     4246.88     4030.04     74.29 o
   4   5   4      676.42      686.61     33.26 o
   5   5   4      104.74       98.26     23.59 o
   6   5   4      278.58      264.25     57.56 o
   7   5   4       78.31       81.87     39.13 o
  -8   6   4      928.12      796.29    134.33 o
  -7   6   4      725.99      678.49     35.52 o
  -6   6   4     4720.74     4804.13    155.08 o
  -5   6   4     1419.63     1427.09     58.81 o
  -4   6   4      195.05      235.58     64.47 o
  -3   6   4     3077.92     3026.36     57.70 o
  -2   6   4     4384.11     4445.76     93.80 o
  -1   6   4    16921.62    18415.60    478.51 o
   0   6   4     7960.79     7788.74    178.16 o
   1   6   4      436.27      455.51     18.79 o
   2   6   4    19384.56    20022.79    289.80 o
   3   6   4      314.69      356.64     34.52 o
   4   6   4     6580.16     6579.08    124.55 o
   5   6   4      457.83      493.07     38.05 o
   6   6   4     8616.51     8464.32    238.56 o
   7   6   4     3582.81     3918.67    166.14 o
  -8   7   4     3889.16     4038.89    238.71 o
  -7   7   4        4.17       46.83     22.81 o
  -6   7   4     6130.56     6068.42    148.45 o
  -5   7   4     2201.57     2192.22     91.69 o
  -4   7   4     3436.35     3257.35    124.66 o
  -3   7   4     2104.64     2130.99     41.24 o
  -2   7   4    31216.30    31044.83    480.25 o
  -1   7   4     2258.88     2670.33     65.96 o
   0   7   4    10411.76    10665.10    235.80 o
   1   7   4     1301.21     1401.84     57.66 o
   2   7   4     7052.16     7112.15    118.79 o
   3   7   4      325.42      337.29     21.41 o
   4   7   4     7074.42     7263.35    142.58 o
   5   7   4     4031.15     3914.30    178.35 o
   6   7   4      163.66      165.60     63.04 o
   7   7   4      219.94      197.71     74.50 o
  -7   8   4       12.99       17.89     23.26 o
  -6   8   4      752.48      748.82     39.89 o
  -5   8   4     1180.05     1254.82     53.93 o
  -4   8   4      250.78      264.12     18.79 o
  -3   8   4     1264.17     1222.57     31.41 o
  -2   8   4     1571.05     1673.21     47.21 o
  -1   8   4     8787.04     9761.51    216.05 o
   0   8   4        8.70        5.71      7.08 o
   1   8   4      360.85      425.74     17.97 o
   2   8   4    11866.54    11841.54    185.14 o
   3   8   4    11378.70    11511.88    198.10 o
   4   8   4     7598.74     7980.25    180.42 o
   5   8   4      117.77      203.91     64.47 o
   6   8   4     2467.73     2252.94    355.31 o
   7   8   4      120.80      197.71     60.17 o
  -7   9   4     7084.64     7068.00    214.07 o
  -6   9   4     1649.41     1648.76     56.07 o
  -5   9   4     5276.92     5405.26    150.96 o
  -4   9   4     4975.00     4929.22    109.59 o
  -3   9   4     2127.63     2131.78     44.85 o
  -2   9   4     2272.98     2023.94     99.26 o
  -1   9   4    13037.97    12911.06    243.44 o
   0   9   4     2425.59     2552.51     51.22 o
   1   9   4     7300.40     7435.91    143.20 o
   2   9   4     1935.60     2279.75     55.26 o
   3   9   4     5292.51     5390.00    147.23 o
   4   9   4      181.70      179.34     38.05 o
   5   9   4     5695.41     5915.55    206.81 o
  -7  10   4     2355.46     2310.06     83.51 o
  -6  10   4       40.40       28.12     20.76 o
  -5  10   4     3044.93     2734.07    113.32 o
  -4  10   4      125.06      125.28     10.15 o
  -3  10   4       68.95       82.83     18.76 o
  -2  10   4     2597.06     2897.21     70.55 o
  -1  10   4     2899.44     2644.27     74.64 o
   0  10   4     1643.29     1711.85     49.58 o
   1  10   4    18158.15    18904.16    298.99 o
   2  10   4      406.41      393.18     28.72 o
   3  10   4    18844.52    19404.48    456.59 o
   4  10   4      221.09      155.90     24.74 o
   5  10   4     8433.37     7905.59    277.95 o
  -7  11   4     4367.98     4295.08    236.10 o
  -6  11   4     2667.75     2870.60    121.18 o
  -5  11   4    14251.31    14569.57    337.95 o
  -4  11   4      154.44      138.89     23.92 o
  -3  11   4     3514.46     3409.87     91.41 o
  -2  11   4     6457.04     7008.06    154.16 o
  -1  11   4    32786.57    33914.46    601.49 o
   0  11   4     2032.86     1944.66     55.92 o
   1  11   4    25161.68    26392.89    427.00 o
   2  11   4      102.06      106.90     33.24 o
   3  11   4     4361.12     4274.30     93.43 o
   4  11   4     4378.76     4446.39    119.00 o
   5  11   4     3981.95     3793.48    222.07 o
  -7  12   4        5.00       22.82     30.03 o
  -6  12   4     3419.70     3426.32     94.78 o
  -5  12   4       60.32       32.87     19.01 o
  -4  12   4      294.76      272.25     22.01 o
  -3  12   4       12.74        3.50      8.43 o
  -2  12   4      104.35      111.24     18.86 o
  -1  12   4     5120.23     5122.07    136.12 o
   0  12   4     1055.17     1081.66     39.70 o
   1  12   4     4444.10     4775.31     86.95 o
   2  12   4    12085.95    12828.65    245.31 o
   3  12   4     2376.11     2296.35     69.79 o
   4  12   4     5386.25     6229.32    320.92 o
   5  12   4     5116.43     5221.50    168.58 o
   7  12   4      722.82      702.02    114.61 o
  -7  13   4        0.55       10.45     58.74 o
  -6  13   4    12078.54    12392.95    278.19 o
  -5  13   4      487.97      498.57     60.17 o
  -4  13   4     2517.65     2602.65     93.81 o
  -3  13   4       18.14       33.13      9.04 o
  -2  13   4     2184.94     2343.02     89.33 o
  -1  13   4      603.39      478.69     25.18 o
   0  13   4     9450.22     9098.99    215.06 o
   1  13   4      365.60      426.69     16.42 o
   2  13   4     1554.12     1458.56     97.42 o
   3  13   4      146.62       97.42     24.31 o
   4  13   4      431.32      532.96     65.90 o
   5  13   4      110.64      140.40     45.85 o
   6  13   4      371.12      338.11     83.10 o
   7  13   4      638.55      426.94    111.75 o
  -7  14   4       31.99      -45.00     51.64 o
  -6  14   4       60.05       26.57     49.49 o
  -5  14   4       39.86       62.80     58.81 o
  -4  14   4     3007.83     3088.13     95.37 o
  -3  14   4       56.49       69.78     14.72 o
  -2  14   4     1167.20     1071.24     43.13 o
  -1  14   4     1146.79     1151.09     39.66 o
   0  14   4    19540.79    20315.51    617.29 o
   1  14   4      966.44      990.90     39.59 o
   2  14   4     3461.56     3484.42    200.58 o
   3  14   4     3726.70     3433.37    159.03 o
   4  14   4    11833.02    11513.99    367.57 o
   5  14   4      342.89      221.09     39.47 o
  -7  15   4     1603.40     1549.82    255.02 o
  -6  15   4     6457.14     6702.70    299.43 o
  -5  15   4     6219.50     6098.23    215.89 o
  -4  15   4     4870.28     4672.36    239.26 o
  -3  15   4      361.97      335.14     27.53 o
  -2  15   4        6.92       11.88     15.01 o
  -1  15   4     2191.76     2089.48    147.76 o
   0  15   4    23873.01    25267.82   1022.94 o
   1  15   4     3120.73     2974.18     80.94 o
   2  15   4     7494.36     7380.78    224.79 o
   3  15   4      394.24      415.48     57.31 o
   4  15   4     3756.64     3771.15    158.58 o
   5  15   4      504.46      326.65     60.17 o
  -7  16   4        2.76       20.41     45.08 o
  -6  16   4      322.17      352.49     90.51 o
  -5  16   4        2.44      -38.11     34.24 o
  -4  16   4     3723.46     3561.74    102.95 o
  -3  16   4      967.51      932.59     38.82 o
  -2  16   4      528.79      406.55     24.08 o
  -1  16   4     1669.80     1473.91     73.07 o
   0  16   4     4372.14     4325.43    149.00 o
   1  16   4     8517.80     8664.40    255.07 o
   2  16   4      740.64      777.07     49.43 o
   3  16   4     3638.26     3531.86    200.58 o
   4  16   4     2034.67     1746.14     92.04 o
   7  16   4      567.61      495.43     93.12 o
  -7  17   4     1737.52     1769.46    104.64 o
  -6  17   4      146.24      126.44     48.25 o
  -5  17   4    15238.87    15303.95    417.30 o
  -4  17   4      353.58      341.25     77.37 o
  -3  17   4     6087.75     5907.11    176.49 o
  -2  17   4      216.80      221.03     29.36 o
  -1  17   4    11814.00    11697.69    445.57 o
   0  17   4     1164.22     1127.21     75.93 o
   1  17   4    14724.50    14994.80    405.09 o
   2  17   4        5.41       49.01     26.40 o
   3  17   4     3631.09     3306.32    153.91 o
   4  17   4      293.99      346.71     65.90 o
   6  17   4      222.00      406.88     83.10 o
  -6  18   4        9.86       13.12     50.05 o
  -5  18   4     1293.98     1255.68     84.37 o
  -4  18   4       41.84        9.23     40.12 o
  -3  18   4        0.82       34.38     21.01 o
  -2  18   4      845.17      764.42     40.59 o
  -1  18   4    10099.69    10032.67    258.90 o
   0  18   4     1813.15     1906.24     83.95 o
   1  18   4     4446.65     4512.59    174.16 o
   2  18   4     1361.16     1532.73     75.70 o
   3  18   4     7796.21     7919.80    235.05 o
   4  18   4     1556.37     1724.61     94.07 o
   5  18   4     3316.27     3577.33    166.85 o
   6  18   4     5895.73     6341.06    263.30 o
  -6  19   4     1654.31     1588.73    134.09 o
  -5  19   4      437.47      455.97     40.01 o
  -4  19   4     9480.82     9985.87    234.53 o
  -3  19   4      220.87      221.21     37.68 o
  -2  19   4     8090.57     8298.88    190.91 o
  -1  19   4     2731.66     2675.15     86.19 o
   0  19   4     6914.22     7200.68    292.27 o
   1  19   4      493.03      372.56     66.20 o
   2  19   4     3269.68     3209.06    109.61 o
   3  19   4     1482.61     1476.14     60.20 o
   4  19   4        4.47       22.92     38.44 o
   5  19   4      955.52      990.16    131.81 o
   6  19   4        0.39      -39.33     63.61 o
  -6  20   4       55.40       57.85     55.55 o
  -5  20   4     1942.28     1785.82     69.90 o
  -4  20   4       50.10       64.96     22.81 o
  -3  20   4      306.90      348.84     46.43 o
  -2  20   4      578.82      510.89     39.70 o
  -1  20   4      291.18      295.96     27.95 o
   0  20   4     2866.62     2783.89    101.33 o
   1  20   4       71.99      103.28     25.64 o
   2  20   4     2097.49     2219.38     85.46 o
   3  20   4     1297.81     1238.16     58.58 o
   4  20   4     5698.68     5784.44    219.67 o
   5  20   4      170.99      164.93     58.46 o
   6  20   4     4226.76     4491.90    212.04 o
  -6  21   4     1064.29      969.35     78.22 o
  -5  21   4      735.79      633.05     41.23 o
  -4  21   4     3008.34     2858.57     94.65 o
  -3  21   4     4700.80     5288.27    165.18 o
  -2  21   4     6903.66     6987.70    196.81 o
  -1  21   4     2555.69     2492.18    106.20 o
   0  21   4     8952.26     8906.02    234.63 o
   1  21   4     3136.98     3056.95     99.14 o
   2  21   4     2850.73     2876.50     92.33 o
   3  21   4      960.51      858.76     61.62 o
   4  21   4     4095.79     4215.29    149.40 o
   5  21   4      671.04      706.18     60.66 o
   6  21   4       15.88      160.84     93.12 o
  -6  22   4      707.48      649.08     67.99 o
  -5  22   4      194.47      146.08     26.12 o
  -4  22   4      105.21      133.79     27.82 o
  -3  22   4     3270.93     3356.16    110.61 o
  -2  22   4     1438.53     1482.02    151.43 o
  -1  22   4      290.77      240.16     40.56 o
   0  22   4      214.71      202.20     91.69 o
   1  22   4     4273.18     4178.70    121.84 o
   2  22   4     1780.22     1888.69     72.87 o
   3  22   4      433.92      417.17     41.74 o
   4  22   4     1478.81     1495.75     84.08 o
   5  22   4     2940.86     3017.46    132.14 o
   6  22   4      747.41      611.27    143.27 o
  -5  23   4      567.21      604.54     72.65 o
  -4  23   4      420.77      360.48     35.70 o
  -3  23   4    14727.72    15484.04    381.19 o
  -2  23   4      872.73      751.34     87.94 o
  -1  23   4    10452.15    11510.90    377.84 o
   0  23   4      423.85      386.09     34.30 o
   1  23   4     1955.78     1847.99    144.57 o
   2  23   4       79.42       56.20     24.35 o
   3  23   4     4420.10     4641.72    208.08 o
   4  23   4      242.43      215.81     47.21 o
   5  23   4      109.14       35.27     43.71 o
  -5  24   4        3.68      -11.70     23.71 o
  -4  24   4      284.77      284.55     37.91 o
  -3  24   4     1771.00     1761.86    103.41 o
  -2  24   4       98.15       60.99     28.48 o
  -1  24   4      113.68      180.14     51.42 o
   0  24   4      505.72      382.95     60.38 o
   1  24   4     2767.09     2575.53     90.46 o
   2  24   4       54.17       87.05     40.90 o
   3  24   4     6667.24     6976.00    224.67 o
   4  24   4        0.38       -2.79     42.61 o
   5  24   4     2983.18     3055.46    138.37 o
  -5  25   4      929.16     1019.28    151.47 o
  -4  25   4     1478.74     1405.88     83.54 o
  -3  25   4     7866.08     8272.94    279.58 o
  -2  25   4     7917.52     8514.28    301.44 o
  -1  25   4     3823.30     3866.05    168.02 o
   0  25   4      663.50      644.87     52.72 o
   1  25   4       10.07       12.27     31.48 o
   2  25   4      950.74      919.80     73.61 o
   3  25   4      796.61      745.91     70.14 o
   4  25   4      377.33      332.77     49.27 o
   5  25   4        2.95        3.86     60.27 o
  -5  26   4      152.46      189.68     81.85 o
  -4  26   4     1001.86      977.54     98.50 o
  -3  26   4     1016.18     1078.68     57.56 o
  -2  26   4     1068.80      954.17    103.15 o
  -1  26   4     1326.51     1318.55    114.03 o
   0  26   4      906.93      960.13     63.40 o
   1  26   4      244.51      296.13     36.20 o
   2  26   4     3953.15     3901.56    227.35 o
   3  26   4      245.04      223.05     45.96 o
   4  26   4     2163.35     2153.94    240.69 o
  -4  27   4     9501.19     9767.52    372.07 o
  -3  27   4      590.18      672.46     84.78 o
  -2  27   4    12234.90    12760.45    417.60 o
  -1  27   4      376.23      267.63    101.71 o
   0  27   4     6036.97     6144.28    203.23 o
   1  27   4      172.69      252.87     46.51 o
   2  27   4     3428.78     3493.83    123.17 o
   3  27   4      417.09      373.71     53.83 o
   4  27   4      776.56      889.48     88.08 o
  -4  28   4      144.04      154.16     37.92 o
  -3  28   4      208.43      241.05     40.47 o
  -2  28   4      185.10      131.73     47.29 o
  -1  28   4      288.52      236.94     51.32 o
   0  28   4      589.12      677.89    104.97 o
   1  28   4      181.57      145.48     45.38 o
   2  28   4      718.38      635.53     52.26 o
   3  28   4     2074.25     2343.12    112.28 o
   4  28   4     1369.40     1365.54    121.86 o
  -4  29   4     3070.16     3158.41    264.93 o
  -3  29   4     4537.33     4831.77    218.59 o
  -2  29   4     1377.49     1234.98    108.88 o
  -1  29   4     2832.90     2922.83    112.82 o
   0  29   4     1768.19     1543.21    144.82 o
   1  29   4     1922.11     2131.07    108.43 o
   2  29   4      443.70      424.45     63.98 o
   3  29   4     1794.08     1746.63    195.48 o
  -3  30   4       22.10      -36.30     43.75 o
  -2  30   4      271.28      101.34     42.94 o
  -1  30   4      308.81      197.29     43.60 o
   0  30   4      153.55      171.83     50.03 o
   1  30   4     2570.33     2642.51    124.79 o
   2  30   4      103.96      172.20     61.18 o
   3  30   4     1214.13     1204.18    113.58 o
  -3  31   4     3665.02     3704.46    188.59 o
  -2  31   4        6.95       34.17     37.16 o
  -1  31   4     2297.65     2472.93    121.69 o
   0  31   4       45.84       23.50     32.09 o
   1  31   4     2191.36     2104.64    117.78 o
   2  31   4      419.08      454.39     97.42 o
  -2  32   4      303.98      288.96     68.78 o
  -1  32   4      105.50      114.96     54.26 o
   0  32   4     2531.88     2443.65    172.46 o
   1  32   4     2004.98     2057.19     97.96 o
   2  32   4     1214.27     1149.25     89.28 o
  -1  33   4     1060.91     1173.64    161.82 o
   0  33   4     4390.62     4099.50    167.28 o
   1  33   4        1.17      -58.57     42.67 o
  -7   0   5     2883.43     3177.70    203.44 o
  -5   0   5     6615.08     6822.45    295.13 o
  -3   0   5     8387.54     8900.49    212.70 o
  -1   0   5       68.74       78.80     19.25 o
   1   0   5     1457.02     1414.94     65.64 o
   3   0   5     1277.20     1289.42     95.90 o
   5   0   5     7912.23     7764.96    207.84 o
   7   0   5     8327.57     8494.14    322.10 o
  -7   1   5       52.86       70.87     33.27 o
  -6   1   5        7.54       19.97     13.66 o
  -5   1   5     4167.09     4465.96    141.44 o
  -4   1   5     4129.49     4185.81     82.18 o
  -3   1   5    17446.39    17874.18    278.03 o
  -2   1   5      594.50      629.90     28.60 o
  -1   1   5     9159.26     9109.65    157.34 o
   0   1   5     8431.41     8437.63    175.71 o
   1   1   5    33023.16    32793.60    453.30 o
   2   1   5     1202.63     1217.07     37.96 o
   3   1   5     2229.98     2177.65     51.85 o
   4   1   5     1811.38     1825.56     72.24 o
   5   1   5      941.63      967.86     40.46 o
   6   1   5     1127.94     1164.64     68.24 o
   7   1   5      797.31      738.99     55.31 o
  -7   2   5      854.89      926.47     66.59 o
  -6   2   5        7.66        5.16     12.07 o
  -5   2   5        3.92        5.82     20.11 o
  -4   2   5     1275.05     1321.32     51.26 o
  -3   2   5       43.55       56.59     15.26 o
  -2   2   5     1728.79     1851.60     39.81 o
  -1   2   5      610.92      624.16     30.71 o
   0   2   5     7110.44     7026.18    157.34 o
   1   2   5      292.15      352.36     27.79 o
   2   2   5       52.90       99.15     15.79 o
   3   2   5      970.15      860.88     58.01 o
   4   2   5     5752.61     5757.25    130.06 o
   5   2   5     2715.88     2656.31    119.52 o
   6   2   5    11072.41    11455.75    288.16 o
   7   2   5     3084.16     3068.95    123.07 o
  -7   3   5       71.98       78.20     19.62 o
  -6   3   5      624.85      665.35     33.33 o
  -5   3   5      198.73      261.72     35.35 o
  -4   3   5    14953.22    15659.26    309.52 o
  -3   3   5      912.63      923.36     26.48 o
  -2   3   5     8873.95     8950.76    142.81 o
  -1   3   5     1574.40     1601.94     40.11 o
   0   3   5    18207.18    17562.16    339.08 o
   1   3   5     4447.33     4307.55     82.39 o
   2   3   5    14719.26    14412.22    235.74 o
   3   3   5     2094.18     2024.83     56.26 o
   4   3   5      898.49      949.44     35.63 o
   5   3   5      216.77      177.06     40.36 o
   6   3   5     2989.83     3371.87    115.75 o
   7   3   5       16.10       58.38     32.17 o
  -7   4   5      420.51      390.13     49.20 o
  -6   4   5     1322.36     1353.49     45.47 o
  -5   4   5     2435.67     2641.72     90.16 o
  -4   4   5     1528.16     1669.66     55.50 o
  -3   4   5     7907.56     7872.70    136.12 o
  -2   4   5      243.40      252.75     13.47 o
  -1   4   5      228.40      271.03     25.91 o
   0   4   5     2201.49     2276.19     54.98 o
   1   4   5      231.10      314.17     21.80 o
   2   4   5     3192.47     3232.86     67.84 o
   3   4   5      472.76      468.52     24.22 o
   4   4   5     5254.51     5387.89    141.03 o
   5   4   5      334.14      297.56     25.05 o
   6   4   5     4469.95     4808.35    212.01 o
   7   4   5      342.24      463.90     64.74 o
  -7   5   5     2509.56     2659.84    180.82 o
  -6   5   5      296.42      329.65     26.58 o
  -5   5   5     5414.65     5572.54    181.69 o
  -4   5   5     8348.83     8423.60    174.03 o
  -3   5   5     8044.75     8175.40    139.46 o
  -2   5   5     8606.84     8175.83    132.97 o
  -1   5   5     5157.61     4977.35    155.32 o
   0   5   5    12791.27    12635.83    234.91 o
   1   5   5     3729.71     3661.29    136.95 o
   2   5   5    12690.48    12759.43    232.85 o
   3   5   5     2813.13     2960.10     65.92 o
   4   5   5     2653.00     2744.29     76.86 o
   5   5   5     1308.68     1308.60     76.11 o
   6   5   5       36.99       84.82     45.55 o
   7   5   5       97.87      146.13     57.31 o
  -7   6   5     2560.90     2518.01    151.78 o
  -6   6   5     1442.46     1351.41     49.40 o
  -5   6   5     6801.44     6757.22    153.52 o
  -4   6   5     1051.53     1037.03     32.92 o
  -3   6   5       50.33       53.81      9.71 o
  -2   6   5       68.04      132.21     20.46 o
  -1   6   5      428.01      444.79     17.63 o
   0   6   5       55.82       75.69     17.80 o
   1   6   5     2785.13     2851.87     61.27 o
   2   6   5       51.40       59.50     25.64 o
   3   6   5     8361.15     8624.96    169.59 o
   4   6   5       44.03       25.08     40.01 o
   5   6   5     1658.79     1641.79     72.32 o
   6   6   5      399.04      376.71     51.40 o
   7   6   5     5538.32     5939.92    323.79 o
  -7   7   5     3052.77     3202.03    156.01 o
  -6   7   5      938.22      903.25     39.55 o
  -5   7   5     3467.88     3478.73     94.12 o
  -4   7   5      539.90      525.34     40.29 o
  -3   7   5    14337.54    14432.94    232.87 o
  -2   7   5       19.68       17.64      6.83 o
  -1   7   5    24078.37    24804.88    445.66 o
   0   7   5      321.78      410.06     35.87 o
   1   7   5     8845.98     8841.93    153.57 o
   2   7   5      851.00      963.33     64.11 o
   3   7   5    13696.42    13590.40    250.54 o
   4   7   5     2879.26     2989.06     83.28 o
   5   7   5      816.92      900.57     67.85 o
   6   7   5     2859.92     2731.07    246.42 o
   7   7   5       88.24       88.83     57.31 o
  -7   8   5     3299.75     3313.95    242.77 o
  -6   8   5     3550.74     3359.75    117.07 o
  -5   8   5      437.52      382.87     23.32 o
  -4   8   5     1226.65     1236.69     36.08 o
  -3   8   5      194.52      210.14     12.63 o
  -2   8   5      198.46      189.79     32.58 o
  -1   8   5        4.20       -1.03     11.26 o
   0   8   5      385.76      347.34     17.73 o
   1   8   5      302.23      306.22     21.74 o
   2   8   5     9834.24    10030.79    193.44 o
   3   8   5     4032.92     4245.13    229.95 o
   4   8   5     7025.59     7218.68    198.11 o
   5   8   5     2305.71     2522.54    116.17 o
   6   8   5        2.36       45.85     48.71 o
   7   8   5     1530.53     1312.34    137.54 o
  -7   9   5       17.93       39.08     33.23 o
  -6   9   5     2262.28     2325.62    133.59 o
  -5   9   5      276.83      310.87     37.64 o
  -4   9   5      895.97      879.31     46.74 o
  -3   9   5      745.41      717.14     24.99 o
  -2   9   5    19105.06    19514.23    371.19 o
  -1   9   5      411.26      459.62     36.40 o
   0   9   5     4961.54     4945.64    103.85 o
   1   9   5     5732.37     5822.97    111.14 o
   2   9   5     3254.81     3382.27     79.85 o
   3   9   5     2595.40     2467.79     83.54 o
   4   9   5    10900.02    11117.55    280.82 o
   5   9   5      117.75       71.63     30.39 o
   6   9   5      612.37      541.56     80.23 o
  -7  10   5        5.44       -5.09     55.08 o
  -6  10   5     6099.80     6165.91    242.22 o
  -5  10   5     1855.54     1810.33     68.06 o
  -4  10   5       14.78       33.35     10.63 o
  -3  10   5       92.66       92.06     13.89 o
  -2  10   5      501.37      447.46     24.97 o
  -1  10   5     1308.58     1169.19     47.56 o
   0  10   5       11.19        3.16     11.22 o
   1  10   5        7.63        5.39     12.11 o
   2  10   5     9029.07     9204.77    178.54 o
   3  10   5     3903.17     3735.76     93.33 o
   4  10   5    10982.06    11339.19    243.02 o
   6  10   5     1019.79      630.38     83.10 o
  -7  11   5     3173.10     2967.81    194.00 o
  -6  11   5     7017.50     6812.72    271.91 o
  -5  11   5      557.33      515.86     26.06 o
  -4  11   5     7365.02     7119.91    229.80 o
  -3  11   5      233.48      223.66     15.60 o
  -2  11   5     9860.12     9597.54    201.21 o
  -1  11   5      519.16      434.51     26.48 o
   0  11   5    12844.36    13485.30    303.53 o
   1  11   5     4836.46     5006.89    127.67 o
   2  11   5     7574.77     7869.81    158.28 o
   3  11   5     4104.65     4424.14    191.98 o
   4  11   5     5813.11     6024.82    146.04 o
  -7  12   5      492.07      469.99     46.73 o
  -6  12   5      812.23      781.02     69.35 o
  -5  12   5     4018.95     3803.64    193.41 o
  -4  12   5     3439.55     3569.21    114.85 o
  -3  12   5       27.21       30.43     13.14 o
  -2  12   5     1655.86     1675.37     54.15 o
  -1  12   5     5468.81     5256.40    119.94 o
   0  12   5      505.03      453.08     25.33 o
   1  12   5      356.67      281.62     20.72 o
   2  12   5     1582.95     1633.58     47.10 o
   3  12   5     7514.57     8002.99    318.06 o
   4  12   5     3260.07     3492.86    114.56 o
  -7  13   5     2828.48     2568.97    172.05 o
  -6  13   5     1573.66     1525.56    161.89 o
  -5  13   5    10424.54     9808.51    263.72 o
  -4  13   5     1107.24     1223.00     49.94 o
  -3  13   5     4197.87     4043.67    127.18 o
  -2  13   5       69.95       64.66     17.76 o
  -1  13   5    12032.57    12223.79    292.30 o
   0  13   5      579.29      606.45     49.06 o
   1  13   5     3837.03     3974.81     94.67 o
   2  13   5     1495.15     1519.78     48.60 o
   3  13   5    12844.38    13207.59    361.45 o
   4  13   5        9.01       24.47     20.83 o
   5  13   5     4472.51     4022.98    234.96 o
  -7  14   5     1269.78     1067.32    111.25 o
  -6  14   5      679.37      727.51     51.06 o
  -5  14   5     2563.01     2622.29     87.09 o
  -4  14   5      603.93      645.29     39.71 o
  -3  14   5     2378.60     2342.14     77.31 o
  -2  14   5      127.22      129.67     16.12 o
  -1  14   5     3045.14     3192.95     96.36 o
   0  14   5      262.79      325.20     20.55 o
   1  14   5     1794.53     1772.33     69.76 o
   2  14   5      457.04      447.35     23.46 o
   3  14   5    19043.81    19208.85    597.43 o
   4  14   5     1978.38     1781.89     68.94 o
  -7  15   5     1025.95      948.44     94.79 o
  -6  15   5     2287.15     2261.48    126.08 o
  -5  15   5     5464.22     5550.27    156.25 o
  -4  15   5     3650.69     3687.20    117.87 o
  -3  15   5     4213.17     4321.24    176.33 o
  -2  15   5     6782.94     6694.82    187.91 o
  -1  15   5     7499.11     7417.90    191.62 o
   0  15   5     8373.64     8290.53    179.03 o
   1  15   5     4629.73     4546.99    123.52 o
   2  15   5     7639.78     7731.51    219.32 o
   3  15   5      373.23      428.27     51.64 o
   4  15   5     1601.04     1550.17    123.21 o
   5  15   5     1942.41     1954.18    171.92 o
   6  15   5       55.97      130.00     54.59 o
  -6  16   5     1398.95     1547.93    104.59 o
  -5  16   5      760.48      707.59     84.78 o
  -4  16   5     2739.53     2727.40    114.92 o
  -3  16   5       83.97      106.07     22.27 o
  -2  16   5     1157.70     1016.53     80.53 o
  -1  16   5        2.32        5.01     10.75 o
   0  16   5       82.90       80.42     10.07 o
   1  16   5       38.44       27.68     16.65 o
   2  16   5      188.72      119.94     22.87 o
   3  16   5     3677.19     3916.05    196.28 o
   4  16   5     3775.20     3386.87    214.90 o
   6  16   5     2042.17     2088.86    200.58 o
  -6  17   5     4743.78     4656.42    283.67 o
  -5  17   5      714.98      607.47     74.96 o
  -4  17   5     6284.85     6293.92    175.43 o
  -3  17   5       99.46       97.42     22.92 o
  -2  17   5     3671.32     3425.98     92.12 o
  -1  17   5      823.84      845.08     46.91 o
   0  17   5     6620.41     6732.82    242.12 o
   1  17   5     3838.73     3755.61    122.71 o
   2  17   5     2742.10     2903.82    128.94 o
   3  17   5        2.37       55.98     41.50 o
   6  17   5     1201.56      954.17    140.40 o
  -6  18   5     1395.87     1441.12    118.72 o
  -5  18   5       33.16       22.92     94.56 o
  -4  18   5     3058.93     2896.89    209.17 o
  -2  18   5       13.82       34.78     19.24 o
  -1  18   5      469.00      426.94     45.28 o
   0  18   5      223.56      177.65     31.52 o
   1  18   5      814.65      724.94     60.17 o
   2  18   5     2577.82     2569.32    113.46 o
   3  18   5      925.06      928.38    100.29 o
   4  18   5     2790.55     3077.41    229.23 o
   5  18   5     5425.92     5481.46    332.38 o
   6  18   5     1526.09     1392.57    166.19 o
  -6  19   5     2848.28     2815.23    163.18 o
  -5  19   5     2498.61     2459.88    109.13 o
  -4  19   5      242.41      239.47     39.05 o
  -3  19   5     2251.17     2257.91    134.67 o
  -2  19   5     8260.53     8392.17    238.04 o
  -1  19   5     2507.98     2461.83    115.44 o
   0  19   5       88.70       65.16     36.65 o
   1  19   5     6321.74     6210.93    380.52 o
   2  19   5      526.78      480.38     52.98 o
   3  19   5     1415.67     1349.06     91.56 o
   4  19   5     3056.95     3139.22    154.99 o
   5  19   5       52.39      122.73     48.12 o
   6  19   5      183.16      114.94     67.84 o
  -6  20   5      826.54      974.23    140.40 o
  -5  20   5     1372.45     1250.79     61.29 o
  -4  20   5      204.46      235.65     34.26 o
  -3  20   5     2712.22     2748.79    173.36 o
  -2  20   5      425.28      365.64     77.40 o
  -1  20   5      291.94      223.50     63.04 o
   0  20   5      512.02      503.65     54.59 o
   1  20   5      653.86      667.56     44.59 o
   2  20   5    10825.69    11071.07    423.63 o
   3  20   5     5519.09     5494.92    152.77 o
   4  20   5      224.91      287.70     76.59 o
   5  20   5     4034.16     3764.78    315.19 o
   6  20   5      369.21      403.24     80.56 o
  -6  21   5        0.33       57.31    106.02 o
  -5  21   5     2529.00     2877.34    125.74 o
  -4  21   5     1310.28     1374.22     67.31 o
  -3  21   5    10448.23    10470.07    481.38 o
  -2  21   5      512.83      534.91     60.32 o
  -1  21   5     7506.40     8207.56    303.73 o
   0  21   5     3012.84     3039.51    133.68 o
   1  21   5     3706.50     3687.92    108.83 o
   2  21   5     2514.49     2628.43    103.99 o
   3  21   5     3435.55     3243.11    179.76 o
   4  21   5     1343.74     1204.94     76.47 o
   5  21   5     3957.96     3703.72    296.88 o
  -5  22   5     2152.90     2392.47    136.48 o
  -4  22   5      138.00       97.93    103.15 o
  -3  22   5      126.72       65.19     39.17 o
  -2  22   5        5.92        0.27     24.64 o
  -1  22   5      124.28      139.77     44.75 o
   0  22   5      847.05      638.98     94.56 o
   1  22   5      868.85      775.94     78.17 o
   2  22   5       43.36       22.74     24.89 o
   3  22   5     5475.45     5152.66    152.20 o
   4  22   5      295.72      307.33     58.26 o
   5  22   5      367.15      338.90     56.77 o
  -5  23   5       61.46      -83.10    103.15 o
  -4  23   5     6058.07     6401.83    366.87 o
  -3  23   5      675.71      617.84     59.88 o
  -2  23   5     9770.29    10159.54    331.62 o
  -1  23   5      855.97     1017.24     97.42 o
   0  23   5     8556.55     9495.85    461.33 o
   1  23   5       38.58       34.85     28.03 o
   2  23   5     5525.27     5567.82    158.10 o
   3  23   5      468.53      525.29     48.71 o
   4  23   5     1698.04     1628.45     96.44 o
   5  23   5      900.59      839.32    140.42 o
  -5  24   5      535.65      567.25    107.45 o
  -4  24   5      718.13      593.26     56.80 o
  -3  24   5      624.32      614.37    106.02 o
  -2  24   5       68.38      104.55     44.41 o
  -1  24   5      258.84      254.70    133.24 o
   0  24   5        1.26       88.83     61.61 o
   1  24   5     1236.46     1140.92    124.64 o
   2  24   5     1539.75     1480.86     93.47 o
   3  24   5        9.18       25.63     62.10 o
   4  24   5      498.56      397.67     64.70 o
   5  24   5      859.93      831.84    115.02 o
  -5  25   5       20.07       42.31    131.81 o
  -4  25   5     1189.80     1184.66     65.66 o
  -3  25   5     4531.09     4762.68    191.03 o
  -2  25   5     4782.57     5209.63    230.66 o
  -1  25   5     3160.33     3443.99    133.68 o
   0  25   5     2681.36     2690.66    148.56 o
   1  25   5     2611.82     2611.94    184.82 o
   2  25   5     5174.63     4983.73    219.66 o
   3  25   5     1398.84     1226.68     74.97 o
   4  25   5      188.49      211.39     60.07 o
  -4  26   5        1.25       44.89     32.93 o
  -3  26   5      209.98      259.00     43.77 o
  -2  26   5      327.93      273.50     51.26 o
  -1  26   5      544.44      501.99     48.81 o
   0  26   5      225.51      212.56     40.05 o
   1  26   5       48.63       43.44     55.87 o
   2  26   5       10.96       61.68     38.74 o
   3  26   5      260.76      189.73     43.93 o
   4  26   5        1.06       16.05     54.44 o
  -4  27   5      204.23       75.12     51.47 o
  -3  27   5     5504.72     5570.49    177.32 o
  -2  27   5      591.73      718.92     69.30 o
  -1  27   5     4134.88     4189.11    256.63 o
   0  27   5     1342.97     1340.10     81.89 o
   1  27   5     9821.84     9853.34    307.76 o
   2  27   5      299.92      319.53     47.56 o
   3  27   5      712.92      950.29     90.15 o
   4  27   5      550.97      439.68     55.93 o
  -4  28   5      208.42      144.28     46.44 o
  -3  28   5       41.48       -3.70     55.83 o
  -2  28   5      263.02      195.03     62.92 o
  -1  28   5      486.82      653.06     72.46 o
   0  28   5      131.16      115.35     41.61 o
   1  28   5      658.73      613.55    169.60 o
   2  28   5     1200.10     1164.77     76.30 o
   3  28   5       28.17        6.00     75.93 o
  -3  29   5     2744.18     2558.81    107.24 o
  -2  29   5     3358.26     3268.96    243.56 o
  -1  29   5      685.37      734.03    108.88 o
   0  29   5     3828.90     3757.09    150.06 o
   1  29   5     8920.60     9561.45    294.74 o
   2  29   5     3538.23     3367.48    171.33 o
   3  29   5     1130.51     1234.78    116.35 o
  -2  30   5       30.71       -9.87     39.19 o
  -1  30   5      301.13      272.70     63.61 o
   0  30   5      960.38      806.83     72.19 o
   1  30   5        0.52       15.73     56.79 o
   2  30   5      250.96      237.01     61.89 o
  -2  31   5     1644.83     1712.52     99.53 o
  -1  31   5      494.80      574.62    149.00 o
   0  31   5     5582.23     5757.06    222.67 o
   1  31   5      154.18      238.29     73.05 o
   2  31   5     6754.50     6441.58    317.41 o
  -1  32   5      230.26      200.20     66.77 o
   0  32   5      979.54      866.25     91.39 o
  -6   0   6     2942.04     2993.11    133.33 o
  -4   0   6    14038.91    14836.90    596.00 o
  -2   0   6      516.20      509.49     85.96 o
   0   0   6     5909.47     5866.55    167.07 o
   2   0   6      186.58      168.96     42.98 o
   4   0   6       69.95       59.70     60.17 o
   6   0   6     3366.24     3306.64    200.58 o
  -7   1   6       49.74       25.86     24.55 o
  -6   1   6     3346.55     3468.89     89.14 o
  -5   1   6     1525.23     1643.86     76.91 o
  -4   1   6     3069.68     3080.18    116.19 o
  -3   1   6      140.34      120.91     14.44 o
  -2   1   6     1113.92     1129.98     54.06 o
  -1   1   6     1402.31     1361.07     80.37 o
   0   1   6    44175.71    45482.90    694.63 o
   1   1   6    20872.06    21156.21    385.85 o
   2   1   6    12995.77    12765.46    238.99 o
   3   1   6      160.28      160.59     21.42 o
   4   1   6     1848.27     1952.40     62.36 o
   5   1   6     2965.08     2978.50     86.70 o
   6   1   6     2364.97     2737.18    128.94 o
   7   1   6      575.41      625.60     64.84 o
  -7   2   6      205.33      275.82     87.68 o
  -6   2   6      510.98      441.91     31.74 o
  -5   2   6       24.90       53.14     17.43 o
  -4   2   6     2996.98     3116.15    121.64 o
  -3   2   6     1029.53     1099.33     46.63 o
  -2   2   6      117.83       78.65     29.41 o
  -1   2   6     5017.81     5057.00    127.65 o
   0   2   6      303.72      399.47     33.64 o
   1   2   6     2485.31     2738.33    113.60 o
   2   2   6      203.43      273.10     22.86 o
   3   2   6       47.63       67.68     25.23 o
   4   2   6     3521.08     3535.84     82.24 o
   5   2   6     3100.51     3042.15     82.26 o
   6   2   6     1656.72     1910.81     97.00 o
   7   2   6     1470.92     1591.55     98.25 o
  -7   3   6      680.82      662.39     55.08 o
  -6   3   6      162.97      145.93     27.31 o
  -5   3   6     3757.09     4024.96    145.99 o
  -4   3   6       13.53       24.70     16.13 o
  -3   3   6     8721.71     9044.76    151.48 o
  -2   3   6      303.20      291.90     30.05 o
  -1   3   6    19355.28    19061.61    397.58 o
   0   3   6     1961.27     1898.92     66.41 o
   1   3   6    55311.85    54572.17    914.08 o
   2   3   6        3.93       16.99     16.55 o
   3   3   6     8806.09     9323.92    166.36 o
   4   3   6     1062.59     1029.10     39.90 o
   5   3   6     5695.94     5739.90    146.07 o
   6   3   6       74.01      122.68     57.31 o
   7   3   6     1003.64      828.09    131.81 o
  -7   4   6     4130.97     4101.73    274.62 o
  -6   4   6        0.72       13.95     14.94 o
  -5   4   6     3752.79     3796.30    127.29 o
  -4   4   6     1824.33     1976.36     56.62 o
  -3   4   6     3001.42     2996.65     90.89 o
  -2   4   6      456.98      428.20     23.37 o
  -1   4   6       19.95       45.85     18.09 o
   0   4   6      272.03      319.60     20.68 o
   1   4   6      658.68      770.65     33.39 o
   2   4   6     1089.19     1094.12     72.38 o
   3   4   6       22.05       41.51     18.16 o
   4   4   6      247.15      357.82     30.11 o
   5   4   6     2925.33     2721.46    137.12 o
   6   4   6     1061.22     1080.75     73.77 o
  -7   5   6      137.95      137.36     32.93 o
  -6   5   6      133.40      183.20     30.80 o
  -5   5   6      660.92      608.05     33.03 o
  -4   5   6     1579.51     1675.16     69.88 o
  -3   5   6     1105.18     1051.15     59.37 o
  -2   5   6     7342.93     7467.51    198.11 o
  -1   5   6     6913.95     6985.52    141.17 o
   0   5   6    12478.75    12868.44    246.35 o
   1   5   6    12421.92    12373.02    240.03 o
   2   5   6     2239.37     2166.79     64.68 o
   3   5   6     5012.36     4768.96    109.62 o
   4   5   6     1869.96     2017.31     65.22 o
   5   5   6     4640.17     4192.64    119.77 o
   6   5   6     1813.89     1860.85     99.91 o
  -7   6   6     1821.03     2036.98    163.45 o
  -6   6   6     4791.13     4850.00    207.59 o
  -5   6   6      939.36      954.82     48.80 o
  -4   6   6      873.28      850.13     44.37 o
  -3   6   6      218.03      227.90     14.43 o
  -2   6   6     1707.85     1786.25     60.92 o
  -1   6   6     2635.39     2568.04     63.93 o
   0   6   6     6423.41     6950.23    144.76 o
   1   6   6       70.94       52.17     17.23 o
   2   6   6     3930.56     3849.85     91.02 o
   3   6   6        3.14       21.22     17.79 o
   4   6   6     1272.92     1206.92    111.58 o
   5   6   6      509.10      525.47     76.73 o
   6   6   6     5434.98     5134.75    300.86 o
   7   6   6      159.49      137.54     71.63 o
  -7   7   6      151.45       70.90     48.69 o
  -6   7   6     4463.65     4451.79    146.77 o
  -5   7   6       32.00       48.63     15.35 o
  -4   7   6     3822.09     3848.97    151.78 o
  -3   7   6     2277.42     2211.60     50.56 o
  -2   7   6    21401.41    21536.70    360.47 o
  -1   7   6      135.41      140.35     14.49 o
   0   7   6     4118.88     4542.87    100.26 o
   1   7   6      633.09      658.13     32.26 o
   2   7   6     3940.02     3718.96    139.38 o
   3   7   6      576.06      618.91     54.18 o
   4   7   6     7519.07     7886.10    212.63 o
   5   7   6     3821.18     3754.81    316.62 o
  -7   8   6      668.81      594.13     65.76 o
  -6   8   6     2836.58     2890.86    111.87 o
  -5   8   6        7.72        1.32     13.91 o
  -4   8   6      995.08      967.70     64.75 o
  -3   8   6      876.34      867.42     34.88 o
  -2   8   6      417.75      393.77     26.42 o
  -1   8   6     6222.99     6244.40    185.70 o
   0   8   6      817.74      731.00     29.76 o
   1   8   6      551.00      539.92     56.66 o
   2   8   6     1302.04     1397.72     49.58 o
   3   8   6     4902.39     4764.79    168.77 o
   4   8   6     4851.23     4779.77    142.19 o
   5   8   6       19.79       24.51     31.37 o
   6   8   6     1530.80     1659.05    149.00 o
  -7   9   6     2699.15     2532.63    128.73 o
  -6   9   6      882.18      966.13     72.15 o
  -5   9   6     2868.95     2767.95     91.28 o
  -4   9   6     2074.34     1997.36     53.97 o
  -3   9   6    22748.85    22704.03    841.98 o
  -2   9   6      375.34      359.21     26.00 o
  -1   9   6    12851.12    12955.29    453.40 o
   0   9   6     6919.32     7079.33    182.80 o
   1   9   6        9.98       24.75     17.43 o
   2   9   6     7878.57     7891.75    165.51 o
   3   9   6    11327.80    11267.89    272.58 o
   4   9   6     6536.19     6582.95    222.85 o
   5   9   6     3381.74     3525.04    151.81 o
   6   9   6      994.29      736.40    106.02 o
   7   9   6      345.27      395.42     85.96 o
  -7  10   6     3946.34     4049.57    181.15 o
  -6  10   6       13.19       30.63     33.00 o
  -5  10   6     1298.01     1362.21     58.94 o
  -4  10   6     1525.46     1523.79     58.51 o
  -3  10   6      232.20      250.36     57.31 o
  -2  10   6      551.54      546.68     34.50 o
  -1  10   6     4711.26     4861.98    174.79 o
   0  10   6      666.98      636.07     64.51 o
   1  10   6     2551.17     2680.38     60.78 o
   2  10   6     3795.35     4063.10    197.71 o
   3  10   6    10952.32    11177.83    231.80 o
   4  10   6        2.14       22.92     42.98 o
   5  10   6     5984.18     5356.38    220.74 o
  -7  11   6      125.87      154.09     43.45 o
  -6  11   6      265.85      231.86     91.69 o
  -5  11   6     3369.15     3307.28    110.23 o
  -4  11   6      229.50      259.62     24.04 o
  -3  11   6     8511.52     8542.53    204.00 o
  -2  11   6     6896.99     7071.34    169.86 o
  -1  11   6     9595.47     9815.85    233.51 o
   0  11   6        3.01       28.59     12.02 o
   1  11   6     2162.74     2199.64     73.64 o
   2  11   6      367.11      365.19     35.80 o
   3  11   6     5846.47     6312.57    355.31 o
   5  11   6     2164.11     2123.66    134.67 o
  -7  12   6     1400.76     1293.13     82.89 o
  -6  12   6     6746.69     6624.61    263.19 o
  -5  12   6      649.55      684.01     48.43 o
  -4  12   6     1411.75     1269.21    102.98 o
  -3  12   6     3263.59     3274.36     95.14 o
  -2  12   6     7360.94     7130.44    167.01 o
  -1  12   6        0.29       -2.87     25.27 o
   0  12   6     9502.05     9932.20    196.82 o
   1  12   6      136.38      112.63     15.54 o
   2  12   6     2397.63     2349.61    140.40 o
   3  12   6      329.19      313.24     44.41 o
   4  12   6      637.71      681.96     85.96 o
   5  12   6     1846.85     1716.86    257.88 o
  -6  13   6     2955.55     3057.11    213.47 o
  -5  13   6      582.14      286.54     65.90 o
  -4  13   6     5003.42     5159.23    133.14 o
  -3  13   6      589.09      549.07     34.91 o
  -2  13   6    20418.40    20320.87    465.02 o
  -1  13   6      292.08      303.30     26.85 o
   0  13   6     2167.86     2389.04    118.70 o
   1  13   6      647.01      600.97     48.81 o
   2  13   6     8891.55     9341.12    404.02 o
   3  13   6      576.74      584.54     80.23 o
   4  13   6     8163.80     8939.96    415.48 o
   5  13   6       16.93       61.53     37.86 o
  -6  14   6      781.51      885.49     77.04 o
  -5  14   6       13.72        4.33     31.41 o
  -4  14   6       65.86       37.68     26.47 o
  -3  14   6       32.85       37.12     26.98 o
  -2  14   6     2415.97     2479.79     89.95 o
  -1  14   6       12.46       32.04     19.39 o
   0  14   6      570.53      536.79     69.12 o
   1  14   6      134.69      109.13     19.84 o
   2  14   6      814.58      862.48     68.77 o
   3  14   6     2231.15     2206.34    151.86 o
   4  14   6     4534.60     4576.00    243.56 o
   5  14   6      808.33      752.77     62.33 o
   6  14   6     3956.31     3800.33    199.57 o
  -6  15   6     1364.02     1279.44     74.04 o
  -5  15   6     2417.74     2335.50     76.22 o
  -4  15   6     8161.53     8086.63    188.27 o
  -3  15   6     2645.66     2616.79    126.08 o
  -2  15   6     6730.49     6743.57    183.55 o
  -1  15   6     1396.58     1386.58     58.76 o
   0  15   6     4564.05     4278.22    128.39 o
   1  15   6     1084.93      962.26     86.02 o
   2  15   6     3490.12     3572.52    151.86 o
   3  15   6     5205.64     5172.10    207.61 o
   4  15   6     1906.99     1902.61    154.73 o
   5  15   6     1293.20     1378.24    151.86 o
   6  15   6     1443.80     1363.92    166.19 o
  -6  16   6       56.08       27.97     44.06 o
  -5  16   6     2656.34     2638.75     93.06 o
  -4  16   6        1.23      -17.60     22.68 o
  -3  16   6     4276.06     3894.04    197.71 o
  -2  16   6     2828.38     2617.99     76.07 o
  -1  16   6      541.94      507.36     64.21 o
   0  16   6       28.08       22.67     13.60 o
   1  16   6      547.32      546.10     35.98 o
   2  16   6     2662.47     2513.68    174.79 o
   3  16   6      254.66      188.64    156.16 o
   4  16   6      204.81      155.83     39.47 o
   6  16   6      565.61      467.06    106.02 o
  -6  17   6       70.71       54.77     75.93 o
  -5  17   6     3850.40     4017.18    185.38 o
  -4  17   6       10.89       35.12     25.87 o
  -2  17   6     1007.62      927.98     76.40 o
  -1  17   6     8007.02     8288.91    271.36 o
   0  17   6     1739.54     1857.70     94.07 o
   1  17   6     9556.48     9795.44    306.55 o
   2  17   6      164.08      180.06     53.01 o
   3  17   6     8572.23     8527.15    565.91 o
   4  17   6      161.91      223.50     74.50 o
   5  17   6     3230.58     3177.70    232.10 o
   6  17   6        1.09      -97.42     83.07 o
  -6  18   6      266.50      212.72     80.23 o
  -5  18   6      461.32      419.79     42.21 o
  -4  18   6     2153.87     2255.05    183.38 o
  -3  18   6      730.15      742.13     63.04 o
  -2  18   6      670.28      583.48     91.60 o
  -1  18   6     1192.04     1298.19     84.53 o
   0  18   6     1450.12     1438.42    123.21 o
   1  18   6      434.05      287.94     35.51 o
   2  18   6     1330.73     1394.86     77.78 o
   3  18   6     3927.36     3777.31    224.93 o
   4  18   6      309.98      323.79     83.10 o
   5  18   6     2240.52     2074.78    137.60 o
  -6  19   6     1808.66     1820.68    125.42 o
  -5  19   6      274.14      291.48     34.53 o
  -4  19   6     2816.57     2995.98    260.75 o
  -3  19   6     4907.21     5040.19    246.42 o
  -2  19   6     4722.59     4787.41    255.02 o
  -1  19   6     7375.27     7426.69    371.07 o
   0  19   6    17905.49    17490.24    690.55 o
   1  19   6      838.52      812.51     58.14 o
   2  19   6    13421.60    12896.32    404.25 o
   3  19   6      382.81      366.01     45.38 o
   4  19   6     2055.57     1931.26    118.20 o
   5  19   6      487.42      507.16    127.51 o
  -5  20   6        3.27       -3.41     26.47 o
  -4  20   6      772.43      743.22     55.99 o
  -3  20   6      662.39      690.55     63.04 o
  -2  20   6      396.89      405.32     42.55 o
  -1  20   6     9756.02     9451.53    512.90 o
   0  20   6     1029.71      899.73    106.02 o
   1  20   6       90.84       85.96     57.31 o
   2  20   6      464.03      409.03     54.26 o
   3  20   6      861.40      730.72     59.44 o
   4  20   6     1153.20     1072.85    121.78 o
   5  20   6      921.02      827.26     69.78 o
  -5  21   6      634.96      608.37     54.59 o
  -4  21   6     2549.64     2702.16    113.24 o
  -3  21   6       23.13       51.58     34.38 o
  -1  21   6     1057.95      972.92     80.36 o
   0  21   6     7941.72     7979.77    286.69 o
   1  21   6     7528.62     7481.49    372.50 o
   2  21   6     3668.94     3711.42    192.30 o
   3  21   6      229.30      171.04     38.05 o
   4  21   6     4864.87     4777.50    252.13 o
   5  21   6       53.52       -3.23     52.50 o
  -5  22   6      652.73      500.89    167.62 o
  -4  22   6        8.99      -13.72     41.05 o
  -3  22   6       13.49       -4.41     43.30 o
  -1  22   6      167.54      105.92     42.57 o
   0  22   6     1243.08     1048.87     79.86 o
   1  22   6       20.95       41.48     35.64 o
   2  22   6     1867.91     1645.58    110.96 o
   3  22   6       14.15       35.15     32.23 o
   4  22   6       25.70       38.86     44.18 o
   5  22   6     1206.23      967.82    100.79 o
  -5  23   6       94.39      118.16    106.02 o
  -4  23   6       51.65       51.52     46.38 o
  -3  23   6     1263.65     1360.16     92.25 o
  -2  23   6     1457.65     1212.05    140.40 o
  -1  23   6     7970.41     7441.76    237.12 o
   0  23   6       59.48       73.61     40.25 o
   1  23   6     7985.03     8236.94    251.42 o
   2  23   6        1.57      -14.91     34.14 o
   3  23   6     2688.81     3172.13    135.74 o
   4  23   6      332.11      348.64     66.49 o
  -3  24   6      361.29      303.20     56.30 o
  -2  24   6       70.48       34.18     51.19 o
  -1  24   6      107.53      131.06     37.17 o
   0  24   6       30.79      -26.30     37.64 o
   1  24   6      542.75      606.16     84.05 o
   2  24   6      395.81      301.61     56.15 o
   3  24   6      794.48      620.04     71.60 o
   4  24   6       79.85       21.00     44.97 o
  -4  25   6      629.43      624.72     64.18 o
  -3  25   6     1297.09     1590.28    157.60 o
  -2  25   6     3277.29     3160.05    179.09 o
  -1  25   6     6127.24     5928.69    209.63 o
   0  25   6     6909.60     6653.35    352.44 o
   1  25   6     5460.13     5544.72    193.25 o
   2  25   6     2177.44     2037.48    154.73 o
   3  25   6     2462.66     2275.11    200.58 o
   4  25   6     1761.90     1852.27    149.72 o
  -4  26   6      435.61      469.89     65.35 o
  -3  26   6      334.11      325.72     59.36 o
  -2  26   6        0.92       74.36     57.13 o
  -1  26   6       39.79       37.69     61.61 o
   0  26   6      327.05      314.39     69.37 o
   1  26   6       38.05       70.12     60.17 o
   2  26   6      815.03      785.53    166.19 o
   3  26   6       47.02      206.17    183.38 o
  -3  27   6      151.99      160.46     91.69 o
  -2  27   6      723.37      776.61    181.95 o
  -1  27   6      262.27      225.79     83.10 o
   0  27   6    10208.05    10544.12    459.89 o
   1  27   6       34.37       10.48    104.92 o
   2  27   6     5778.42     6073.02    211.71 o
   3  27   6      328.19      198.64    104.59 o
  -3  28   6       57.03      -51.58     40.68 o
  -2  28   6       31.33       16.52     64.47 o
  -1  28   6      308.15      363.48     61.49 o
   0  28   6     1453.03     1419.52    191.98 o
   1  28   6      177.25      191.41     64.94 o
   2  28   6       93.03      139.43     75.87 o
   3  28   6      731.27      718.58     87.44 o
  -2  29   6      203.30      181.34     58.52 o
  -1  29   6     2956.15     2652.01    145.50 o
   0  29   6     4163.04     4030.95    240.69 o
   1  29   6     3940.66     4154.50    169.04 o
   2  29   6     1932.40     1988.52    371.07 o
  -1  30   6      131.70       81.48     63.33 o
   0  30   6      847.22      970.41    216.34 o
   1  30   6       32.83       30.27     53.51 o
  -7   0   7     2046.79     1945.61    217.77 o
  -5   0   7    16995.81    17011.81    513.62 o
  -3   0   7     8493.80     8334.18    338.11 o
  -1   0   7      662.09      642.11     42.55 o
   1   0   7      812.47      802.86     60.17 o
   3   0   7     1836.65     1929.28    144.70 o
   5   0   7      364.96      438.60     65.90 o
  -7   1   7      720.76      601.56     66.82 o
  -6   1   7      109.19      139.47     36.25 o
  -5   1   7     3270.67     3494.38    145.21 o
  -4   1   7     1236.04     1167.78     62.81 o
  -3   1   7       81.06       94.38     19.85 o
  -2   1   7      191.02      214.16     31.67 o
  -1   1   7     6318.77     6427.21    155.39 o
   0   1   7     3236.02     3211.52     85.07 o
   1   1   7    17784.59    17496.41    332.58 o
   2   1   7     2521.32     2442.15     83.13 o
   3   1   7     8269.05     8580.87    183.66 o
   4   1   7      436.01      443.15     35.90 o
   5   1   7     9485.45     9820.42    226.95 o
   6   1   7     3201.48     2851.40    128.07 o
  -7   2   7     1098.11     1083.58     99.17 o
  -6   2   7     2359.59     2372.37    134.00 o
  -5   2   7     4606.41     4669.27    174.55 o
  -4   2   7    11534.98    11687.98    246.33 o
  -3   2   7      184.38      174.95     20.63 o
  -2   2   7     7040.75     6984.79    207.95 o
  -1   2   7      221.66      212.15     27.33 o
   0   2   7     1383.48     1369.99     83.54 o
   1   2   7       21.39       54.36     16.43 o
   2   2   7       12.75      -10.49     20.26 o
   3   2   7      827.67      924.96     42.73 o
   4   2   7     3861.93     3954.41    111.24 o
   5   2   7       89.58      102.89     29.83 o
   6   2   7     2252.47     2418.38    166.19 o
  -7   3   7      479.70      389.22     68.10 o
  -6   3   7     2344.71     2245.85     88.83 o
  -5   3   7      979.60     1057.60     63.04 o
  -4   3   7     1695.67     1689.05     55.00 o
  -3   3   7        7.95       32.16     16.54 o
  -2   3   7      263.36      212.10     22.95 o
  -1   3   7     1030.72     1066.38     49.46 o
   0   3   7    13012.98    12732.33    240.70 o
   1   3   7       87.19       81.56     37.22 o
   2   3   7     7373.88     7242.67    185.41 o
   3   3   7      675.61      635.68     38.88 o
   4   3   7     4703.42     4750.83    122.89 o
   5   3   7      248.00      204.75     45.71 o
   6   3   7     3452.24     3494.33    160.99 o
  -7   4   7       22.12       22.27     30.63 o
  -6   4   7     7980.87     7557.35    415.00 o
  -5   4   7       14.39        9.02     19.61 o
  -4   4   7     7974.71     8340.67    203.56 o
  -3   4   7     1996.76     2047.19     57.83 o
  -2   4   7       24.62       46.46     14.71 o
  -1   4   7      702.56      699.22     31.24 o
   0   4   7       65.50       63.69     21.09 o
   1   4   7      122.43      110.56     30.20 o
   2   4   7       27.63       47.00     22.50 o
   3   4   7        3.18       62.12     20.39 o
   4   4   7      484.89      542.98     36.88 o
   5   4   7     1983.23     1912.20     82.62 o
  -7   5   7        0.07       -4.99     31.41 o
  -6   5   7      380.69      338.55     52.11 o
  -5   5   7     2921.90     3028.61    144.70 o
  -4   5   7        4.60       44.26     15.88 o
  -3   5   7     3782.53     3840.62    128.08 o
  -2   5   7     4542.40     4627.96    134.15 o
  -1   5   7     2719.60     2748.31     69.54 o
   0   5   7     7728.15     7766.07    159.59 o
   1   5   7     2978.21     2911.62    154.75 o
   2   5   7     7108.60     7200.89    179.03 o
   3   5   7     1070.14     1081.43     86.17 o
   4   5   7    10439.24    10296.88    267.52 o
   5   5   7      530.44      540.24     57.08 o
   6   5   7      744.61      879.67    108.88 o
  -7   6   7     2460.77     2388.17    119.94 o
  -6   6   7     1733.28     1863.60    202.20 o
  -5   6   7     2925.05     3113.32    118.72 o
  -4   6   7     2044.63     2319.27     67.64 o
  -3   6   7      909.86     1010.27     57.90 o
  -2   6   7      497.80      391.66     21.28 o
  -1   6   7     4291.34     4252.13    103.05 o
   0   6   7      701.30      712.01     44.25 o
   1   6   7      253.89      236.90     37.60 o
   2   6   7      447.38      467.03     43.48 o
   3   6   7     2063.52     1931.53     76.60 o
   4   6   7      294.49      264.72     54.97 o
   6   6   7     1074.17      965.63    106.02 o
  -7   7   7        5.97        5.58     30.61 o
  -6   7   7      443.56      519.38     64.46 o
  -5   7   7       12.97       -1.55     37.12 o
  -4   7   7      892.88      890.74     37.77 o
  -3   7   7     6227.86     6390.30    165.26 o
  -2   7   7      107.56      130.09     21.89 o
  -1   7   7    14488.82    14548.61    327.14 o
   0   7   7      221.92      264.93     26.02 o
   1   7   7     6023.42     5861.78    218.18 o
   2   7   7     1212.21     1410.40    184.53 o
   3   7   7    16776.59    16574.21    389.40 o
   4   7   7     3431.04     3261.90    113.43 o
   5   7   7     5110.54     5228.18    346.71 o
   6   7   7        8.31        8.60     63.04 o
  -6   8   7     3194.49     3730.53    164.67 o
  -5   8   7     4992.81     5350.88    217.80 o
  -4   8   7        7.25       -9.28     25.27 o
  -3   8   7     3207.72     3075.48    143.51 o
  -2   8   7     8652.73     8743.28    210.18 o
  -1   8   7     1335.06     1403.57     63.28 o
   0   8   7     1809.05     1899.65     56.25 o
   1   8   7     2304.75     2067.18    100.25 o
   2   8   7      438.45      415.48     68.77 o
   3   8   7       19.99      -25.79     42.98 o
   4   8   7       41.80       33.93     28.03 o
   5   8   7        2.76      -21.41     50.14 o
  -6   9   7      273.58      209.18     55.47 o
  -5   9   7       18.40       31.70     23.20 o
  -4   9   7     2830.71     2887.63    111.22 o
  -3   9   7     1138.62     1174.96     51.23 o
  -2   9   7    19775.81    19807.75    438.76 o
  -1   9   7     3810.39     3874.92    169.06 o
   0   9   7     2775.69     2860.21     80.23 o
   1   9   7     5497.71     5245.23    121.33 o
   2   9   7    10882.95    11154.90    452.73 o
   3   9   7     5130.93     4948.50    260.75 o
   4   9   7     4411.64     4213.00    149.74 o
   5   9   7     1069.98     1167.78     83.07 o
  -6  10   7     2927.36     2894.42    295.13 o
  -5  10   7     1499.32     1430.54     53.90 o
  -4  10   7      349.33      395.07     83.10 o
  -3  10   7      180.93      169.77     50.49 o
  -2  10   7     3353.01     3440.29    101.28 o
  -1  10   7     3305.07     3390.40    101.80 o
   0  10   7      901.57      934.23     40.36 o
   1  10   7        1.17       12.91     18.02 o
   2  10   7        1.64       26.23     21.25 o
   3  10   7      109.80      150.22     26.01 o
   4  10   7      572.85      609.46     51.71 o
   5  10   7       55.23       61.85     41.50 o
  -6  11   7       38.64       -9.36     45.99 o
  -5  11   7        0.96       16.90     19.61 o
  -4  11   7     5524.16     5545.50    161.15 o
  -2  11   7     9291.87     9351.42    248.01 o
  -1  11   7     5228.39     5102.53    147.22 o
   0  11   7     1513.10     1599.53     87.39 o
   1  11   7      269.59      225.57     30.67 o
   2  11   7     5086.61     5219.30    129.65 o
   3  11   7     5343.90     5241.62    137.60 o
   4  11   7      817.88      836.87    103.15 o
   5  11   7      154.96      166.51     45.55 o
  -6  12   7       50.46       34.52     43.24 o
  -5  12   7     2068.05     1913.84     78.71 o
  -4  12   7     2175.54     1976.94     81.01 o
  -3  12   7     2360.92     2342.79    101.94 o
  -2  12   7      945.16      957.05     81.05 o
  -1  12   7     5788.07     5893.35    269.35 o
   0  12   7       28.40       24.77     12.01 o
   1  12   7      605.10      644.71     80.23 o
   2  12   7      306.81      304.25     29.29 o
   3  12   7       13.83       13.23     22.50 o
   4  12   7      882.47      832.50     65.90 o
   5  12   7      140.87      176.80     77.37 o
  -6  13   7      335.42      333.37     75.93 o
  -5  13   7     1234.47     1383.98     97.42 o
  -4  13   7      338.41      309.86     31.97 o
  -3  13   7    10121.42    10856.90    478.52 o
  -2  13   7       19.62      134.67     54.44 o
  -1  13   7     7036.84     6779.47    318.06 o
   0  13   7     1073.69     1050.97     50.51 o
   1  13   7     5207.92     5203.52    232.10 o
   2  13   7     2296.29     2398.28     76.78 o
   3  13   7     7009.05     6873.16    236.98 o
   4  13   7      470.12      376.76     42.97 o
   5  13   7      516.78      594.98     66.86 o
   6  13   7      910.79      722.07    123.21 o
  -6  14   7      537.76      338.78     46.85 o
  -5  14   7      197.44      241.43     32.68 o
  -4  14   7      249.48      250.63     46.96 o
  -3  14   7     9358.64     9023.06    386.83 o
  -2  14   7      115.05      269.35     77.37 o
  -1  14   7     1418.92     1516.45     63.87 o
   0  14   7      406.74      363.27     45.10 o
   1  14   7     1692.53     1712.54    143.27 o
   2  14   7      320.40      266.23     37.76 o
   3  14   7      111.14      104.80     40.37 o
   4  14   7      110.69       96.19     33.03 o
   5  14   7     5076.27     4200.64    292.27 o
   6  14   7       36.99        5.73    114.61 o
  -6  15   7       27.37      -33.42     68.09 o
  -5  15   7     2416.25     2328.08    105.71 o
  -4  15   7      183.09      222.52     28.13 o
  -3  15   7     6593.18     6620.87    226.82 o
  -2  15   7     3610.34     3375.52    179.09 o
  -1  15   7      365.95      274.53     43.77 o
   0  15   7     2748.60     2927.62    100.30 o
   1  15   7     3369.04     3658.56    135.34 o
   2  15   7     7789.47     7927.00    264.26 o
   3  15   7      233.41      125.59     41.50 o
   4  15   7     1036.80      914.05    120.35 o
  -6  16   7     1767.42     1825.69    128.55 o
  -5  16   7       25.48      -11.46     60.17 o
  -4  16   7     5697.33     5521.02    192.77 o
  -3  16   7      549.12      512.90     54.44 o
  -2  16   7     3198.08     3225.52    111.75 o
  -1  16   7     1593.63     1494.80     87.58 o
   0  16   7        1.87        0.05     28.24 o
   1  16   7       22.46       59.56     31.00 o
   2  16   7      891.07      833.53     61.18 o
   3  16   7       34.68       41.03     51.58 o
   4  16   7     1275.37     1020.07    128.94 o
  -5  17   7      151.21      114.09    159.03 o
  -4  17   7     6516.70     6756.55    383.96 o
  -2  17   7     4126.21     4351.70    148.39 o
  -1  17   7        0.84       17.62     23.85 o
   0  17   7     7132.48     6980.05    332.38 o
   1  17   7      207.52      183.38     60.17 o
   2  17   7    10494.00    10960.13    344.92 o
   3  17   7        2.23       57.02     60.17 o
   4  17   7     1991.48     2063.07    166.19 o
   5  17   7      305.14      310.51     56.62 o
  -5  18   7     3218.04     3240.00    118.90 o
  -4  18   7      732.27      787.98    108.88 o
  -2  18   7     4234.77     4153.25    136.08 o
  -1  18   7       45.12       11.46     45.85 o
   0  18   7     1426.64     1469.94    114.61 o
   1  18   7      364.30      361.04     91.69 o
   2  18   7       32.61        7.16    104.59 o
   3  18   7       39.93       -4.21     49.30 o
   4  18   7      467.15      484.26     55.63 o
   5  18   7      442.90      434.92     67.62 o
  -5  19   7     1983.67     1718.60     84.97 o
  -4  19   7      964.25      996.77     61.04 o
  -3  19   7     1157.28     1114.63     94.56 o
  -1  19   7     1980.97     1810.92    151.86 o
   0  19   7       76.90      -51.58     77.37 o
   1  19   7     4385.75     4386.89    257.88 o
   2  19   7     1412.55     1174.80    126.08 o
   3  19   7     2673.73     2431.01    273.64 o
   4  19   7      335.67      241.08     58.76 o
   5  19   7     2647.74     2480.21    238.01 o
  -5  20   7     4667.05     4725.56    188.38 o
  -4  20   7     1837.68     1713.24    119.08 o
  -1  20   7      572.19      534.53     64.46 o
   0  20   7     1633.63     1530.11    134.67 o
   1  20   7      227.06      180.52     65.90 o
   2  20   7      677.29      541.56     94.56 o
   3  20   7      161.15       51.58     94.56 o
   4  20   7      325.10      325.95     68.05 o
  -5  21   7       44.05       54.08     70.21 o
  -4  21   7      212.02      203.44    114.61 o
  -3  21   7     2506.96     2587.43    166.19 o
  -1  21   7     2869.43     3291.87    159.10 o
   0  21   7     1195.35     1054.46    117.48 o
   3  21   7     3911.75     3971.41    269.35 o
   4  21   7     1486.97     1551.35    125.92 o
  -4  22   7     3394.44     3491.58    293.70 o
  -3  22   7      115.81      335.25    117.48 o
  -1  22   7     2588.85     2574.93    180.52 o
   0  22   7      455.22      340.98     88.83 o
   1  22   7       84.65       88.83     74.50 o
   2  22   7      741.57      819.50    126.08 o
   3  22   7      173.29      135.95     85.96 o
   4  22   7     1167.49      954.55    180.52 o
  -4  23   7       12.66       15.68     46.92 o
  -2  23   7     1173.53     1243.57    111.75 o
  -1  23   7      360.70      313.17    110.32 o
   0  23   7     7116.81     7648.49    305.51 o
   1  23   7      111.93      131.27     62.49 o
   2  23   7     3561.06     3472.56    143.19 o
   3  23   7      569.92      609.19     87.39 o
   4  23   7     8141.05     8834.49    408.54 o
  -4  24   7     2394.37     2391.02    125.30 o
  -3  24   7       79.11       31.25     39.05 o
  -2  24   7       79.66       42.93     67.34 o
  -1  24   7      102.56      128.09     58.74 o
   0  24   7     1538.43     1474.15    100.16 o
   1  24   7       65.89       56.47     40.59 o
   2  24   7      562.82      569.39     58.60 o
   3  24   7        3.92      -13.83     77.39 o
  -3  25   7       55.41       20.35     53.01 o
  -2  25   7     2728.75     3122.19    156.94 o
  -1  25   7     1478.79     1318.07    140.40 o
   0  25   7     3416.59     3660.82    187.61 o
   1  25   7      706.75      654.68     63.58 o
   2  25   7     3089.60     3285.15    176.61 o
   3  25   7     1888.84     2127.07    240.69 o
  -3  26   7      689.03      716.26     72.00 o
  -2  26   7        4.83      -26.70     57.13 o
  -1  26   7      769.44      761.91     87.44 o
   0  26   7       64.24       68.29     54.44 o
   1  26   7        2.25     -102.20     68.13 o
   2  26   7       19.09       38.90    113.18 o
  -2  27   7      301.72      324.02     71.88 o
  -1  27   7     2862.18     2596.59    159.03 o
   0  27   7      124.49       80.01     46.94 o
   1  27   7     7099.87     7846.76    428.37 o
   2  27   7       54.54       75.46     84.20 o
  -2  28   7      401.79      352.44     77.37 o
  -1  28   7       38.97       -8.77     52.55 o
   0  28   7     1268.19     1210.29    103.59 o
   1  28   7        9.57       49.59     57.71 o
   0  29   7     3527.57     3472.92    237.83 o
  -4   0   8     6433.48     6645.61    193.42 o
  -2   0   8      927.99      856.75     80.23 o
   0   0   8     7259.42     7139.39    213.58 o
   2   0   8      585.80      541.14     60.17 o
   4   0   8      868.03      876.71     68.77 o
   6   0   8      161.02      298.00     80.23 o
  -5   1   8       90.53       96.75     33.73 o
  -4   1   8     1572.16     1757.44    184.82 o
  -3   1   8       60.95       80.79     44.03 o
  -2   1   8     1954.43     2146.67     97.19 o
  -1   1   8        8.30       50.62     29.78 o
   0   1   8    10573.79    10802.29    231.46 o
   1   1   8     2376.89     2493.94    152.92 o
   2   1   8     5233.50     5553.19    133.73 o
   3   1   8        9.59       51.09     31.81 o
   4   1   8    13585.18    14419.45    337.07 o
   5   1   8      599.44      642.27     45.62 o
   6   1   8     2628.97     3140.45    214.90 o
  -6   2   8     2299.12     2383.99    171.92 o
  -5   2   8     2523.45     2757.93    121.37 o
  -4   2   8     3924.11     4118.38    103.65 o
  -3   2   8     1907.68     2160.20     65.76 o
  -2   2   8     4354.69     4529.62    222.07 o
  -1   2   8     2288.39     2338.75    116.02 o
   0   2   8     1399.27     1518.06    180.86 o
   1   2   8       48.99       64.69     28.54 o
   2   2   8     1982.38     2068.47    136.07 o
   3   2   8       51.48       16.87     23.13 o
   4   2   8      364.79      358.26     35.57 o
   5   2   8     1774.36     1602.11     81.44 o
   6   2   8       29.79      -51.58     63.04 o
  -6   3   8      193.19      165.43     51.58 o
  -5   3   8      424.02      502.84     87.39 o
  -4   3   8      123.69      136.82     22.34 o
  -3   3   8     1106.95     1214.97     49.50 o
  -2   3   8      531.09      671.28    203.44 o
  -1   3   8     6175.58     6285.35    175.97 o
   0   3   8     2613.50     2821.07     93.77 o
   1   3   8     8089.81     7967.61    282.75 o
   2   3   8       92.93       76.64     24.15 o
   3   3   8    12767.84    12498.05    372.66 o
   4   3   8     6127.13     6291.66    153.75 o
   5   3   8     8704.50     8819.62    418.34 o
   6   3   8       33.71        2.87     61.61 o
  -6   4   8       55.25       42.12     28.16 o
  -5   4   8     6217.00     6425.51    221.52 o
  -4   4   8      175.20      259.28     84.07 o
  -3   4   8     2362.82     2267.66     66.14 o
  -2   4   8       56.74       45.97     26.55 o
  -1   4   8     9518.91     9152.32    198.70 o
   0   4   8       14.31       32.98     56.40 o
   1   4   8        2.66       25.65     22.57 o
   2   4   8     9010.22     9318.55    232.84 o
   3   4   8      249.86      257.26     44.44 o
   4   4   8        8.58       55.53     37.44 o
  -6   5   8      484.54      431.58     40.55 o
  -5   5   8      257.14      154.73     35.80 o
  -4   5   8     3995.52     4153.58    168.17 o
  -3   5   8     1669.22     1625.49     57.57 o
  -2   5   8      453.63      493.87     30.19 o
  -1   5   8     1946.13     1931.64     84.81 o
   0   5   8    12379.53    12430.20    302.56 o
   1   5   8      550.82      582.66     44.94 o
   2   5   8     6621.12     7055.22    193.88 o
   3   5   8     9533.85     8892.87    237.23 o
   4   5   8     3576.10     3627.82    129.78 o
   5   5   8     8220.56     8680.78    316.85 o
  -6   6   8     2673.78     2471.05    105.23 o
  -5   6   8     2232.78     2327.14    202.01 o
  -4   6   8     4337.90     4179.82    174.79 o
  -3   6   8      892.89      773.65     77.37 o
  -2   6   8     4700.58     4817.17    131.99 o
  -1   6   8     1181.61     1127.85     79.95 o
   0   6   8     4132.57     4309.38    165.50 o
   1   6   8      787.44      844.98    124.20 o
   2   6   8        2.82      -15.06     25.33 o
   3   6   8     3191.53     3190.49    162.40 o
   4   6   8      316.58      249.49     40.16 o
   5   6   8     1601.35     1388.59    103.15 o
  -6   7   8      345.83      355.15     60.38 o
  -5   7   8       20.59       20.81     37.86 o
  -4   7   8      353.84      315.69     36.35 o
  -3   7   8      176.79      150.09     24.51 o
  -2   7   8     8040.32     8213.37    197.77 o
  -1   7   8       79.09       43.94     50.43 o
   0   7   8     4044.29     3980.00    200.58 o
   1   7   8     5631.08     5417.81    153.50 o
   2   7   8     5002.28     5128.85    150.21 o
   3   7   8      524.10      352.44     74.50 o
   4   7   8     9829.43     9773.95    278.66 o
   5   7   8      113.35       95.89     45.28 o
   6   7   8     2532.37     2661.93    232.10 o
  -6   8   8     4980.21     5114.47    207.67 o
  -5   8   8      165.95      164.15     43.96 o
  -4   8   8     3151.61     3593.18    209.17 o
  -3   8   8      462.76      512.90     68.77 o
  -2   8   8     5555.93     5965.10    300.86 o
  -1   8   8      569.31      531.85     38.74 o
   0   8   8     1252.49     1149.01     91.69 o
   1   8   8      128.44      143.27     71.63 o
   2   8   8      303.31      409.75     68.77 o
   3   8   8      108.05       28.65     74.50 o
   4   8   8      431.33      302.94     41.61 o
   6   8   8      484.30      461.33    106.02 o
  -6   9   8        1.34       23.24     48.71 o
  -5   9   8        3.25        1.25     23.57 o
  -4   9   8       38.37        2.87     60.17 o
  -3   9   8     3265.93     2928.41    163.33 o
  -2   9   8     1515.31     1354.70    103.48 o
  -1   9   8     7157.05     7335.35    312.33 o
   0   9   8      666.24      730.11     69.43 o
   1   9   8     3205.91     3487.16    203.44 o
   3   9   8     4089.64     4045.91    234.96 o
   4   9   8     2524.48     2283.92    120.27 o
  -6  10   8       14.83       41.98     55.87 o
  -5  10   8     1421.12     1369.78     83.10 o
  -4  10   8      380.80      292.27     65.90 o
  -3  10   8     3441.07     3759.10    142.74 o
  -2  10   8       19.03       36.18     22.46 o
  -1  10   8     5461.20     5991.50    300.86 o
   0  10   8       36.78       82.31     41.01 o
   1  10   8     1519.54     1444.31     74.25 o
   2  10   8      662.10      618.92     80.23 o
   3  10   8      752.50      652.71     59.80 o
   4  10   8      144.55      157.60     83.10 o
  -6  11   8      485.12      500.11    120.35 o
  -5  11   8       79.42      107.78     40.78 o
  -4  11   8      109.27      171.92     68.77 o
  -3  11   8      680.36      793.71     85.96 o
  -2  11   8      953.29      975.37     65.83 o
  -1  11   8     2253.08     2414.20     88.98 o
   0  11   8     4637.35     4667.69    234.96 o
   1  11   8     6804.09     7156.53    197.46 o
   2  11   8     2169.37     2298.03    146.13 o
   3  11   8     2945.20     2863.94    173.36 o
   4  11   8      596.04      553.97     50.06 o
   5  11   8     3370.21     3197.76    226.36 o
  -6  12   8     1513.14     1185.09    101.06 o
  -5  12   8      734.49      720.63     71.47 o
  -4  12   8     2784.22     2977.12    217.77 o
  -3  12   8     5352.70     5255.09    295.13 o
  -2  12   8     2362.27     2593.16    180.52 o
  -1  12   8       69.89       84.55     24.96 o
   0  12   8     1084.21     1186.26    117.48 o
   1  12   8     1852.80     1869.32     81.10 o
   2  12   8     1742.97     1853.90    149.00 o
   3  12   8      995.71     1057.54     80.74 o
   4  12   8       84.87       54.20     50.60 o
   5  12   8      329.06      323.79     83.10 o
  -5  13   8     2743.86     2626.60    131.48 o
  -4  13   8     1556.40     1646.03     92.94 o
  -2  13   8     5758.29     6018.86    171.17 o
  -1  13   8     6693.65     6299.68    185.35 o
   0  13   8    13396.36    13177.85    550.15 o
   1  13   8     7641.22     7563.27    224.90 o
   2  13   8    12040.60    12381.28    538.69 o
   3  13   8      223.64       52.97     41.50 o
   4  13   8     1139.23     1047.73     59.85 o
   5  13   8       55.68       14.15     58.74 o
  -5  14   8        6.06       -7.16     29.90 o
  -4  14   8     3115.63     3159.88    153.63 o
  -2  14   8     3769.58     3734.01    120.48 o
  -1  14   8      556.46      676.23    100.29 o
   0  14   8      145.43      183.38     88.83 o
   1  14   8      107.38      375.36     94.56 o
   2  14   8     4755.06     5346.79    280.81 o
   3  14   8      269.20      239.88     91.69 o
   4  14   8      282.98      246.42     85.96 o
   5  14   8        4.24      -45.85     68.77 o
  -5  15   8      617.90      558.75    123.21 o
  -4  15   8     1164.46     1124.41     77.39 o
  -3  15   8     2693.56     2782.28    157.60 o
  -2  15   8       15.60       20.34     42.98 o
  -1  15   8     4995.95     5415.56    283.67 o
   0  15   8     5258.21     5702.09    309.46 o
   1  15   8     5366.08     5558.82    303.73 o
   2  15   8     2991.87     3025.83    200.58 o
   3  15   8     2085.91     2061.20    326.65 o
   4  15   8      333.82      117.48     65.90 o
   5  15   8     1555.55     1277.96    160.46 o
  -5  16   8     2088.24     1969.26    122.47 o
  -4  16   8      209.32      312.33    106.02 o
  -3  16   8     4518.06     4807.46    348.14 o
  -1  16   8      272.01      295.13     91.69 o
   0  16   8      318.42      295.13     77.37 o
   1  16   8     1886.19     2088.86    169.06 o
   2  16   8     4183.79     4137.56    302.30 o
   3  16   8     1115.49      930.15     83.92 o
   4  16   8       20.37      143.27     85.96 o
   5  16   8     1395.03     1343.86    157.60 o
  -5  17   8      762.60      650.44    120.35 o
  -4  17   8       17.20       42.98     68.77 o
  -3  17   8      987.31      884.11     67.47 o
  -1  17   8     5386.19     5321.22    349.58 o
   0  17   8       44.05      107.09     35.42 o
   1  17   8    15311.78    15091.92    713.48 o
   2  17   8        0.09       74.50     94.56 o
   3  17   8     1724.98     1524.38    143.27 o
   4  17   8      530.66      587.40    111.75 o
  -5  18   8      500.37      538.69    140.40 o
  -4  18   8     2979.16     2467.09    189.11 o
  -3  18   8     3277.30     3544.47    243.56 o
  -1  18   8     1164.73     1094.04    135.62 o
   0  18   8      268.87      189.11     71.63 o
   1  18   8     3090.03     2871.10    200.58 o
   2  18   8      349.64      361.04     85.96 o
   3  18   8     1540.19     1229.25    143.27 o
  -4  19   8       42.54       31.52     77.37 o
  -3  19   8      578.95      598.86    100.29 o
  -2  19   8      874.65      745.00     97.42 o
  -1  19   8     2496.39     2363.28    200.58 o
   0  19   8     3868.74     4043.04    240.69 o
   1  19   8     2925.59     2719.24    197.71 o
   2  19   8     4265.57     3980.00    266.48 o
   3  19   8     1408.89     1146.15    126.08 o
  -4  20   8     1325.41     1406.81     78.65 o
  -3  20   8      151.57      300.86     91.69 o
  -2  20   8     2133.97     2034.41    174.79 o
  -1  20   8       90.38        0.00     85.96 o
   0  20   8      865.21      641.84     91.69 o
   1  20   8        3.88       80.23     68.77 o
   3  20   8       60.43      146.13     80.23 o
   4  20   8       18.47      -34.38     91.69 o
  -4  21   8      881.48      956.30     75.82 o
  -3  21   8      180.28       92.61     64.47 o
  -2  21   8     2296.46     2381.13    203.44 o
  -1  21   8      230.94      283.67     77.37 o
   0  21   8     3099.62     3638.69    239.26 o
   1  21   8      295.47      216.97     61.18 o
   2  21   8     4962.09     5060.25    312.33 o
   3  21   8     2040.04     2515.80    194.85 o
  -3  22   8     1585.72     1693.44    146.13 o
  -2  22   8     1984.30     1481.40    149.00 o
   0  22   8      836.93      916.92    149.00 o
   1  22   8       13.81      -55.73     61.55 o
   2  22   8       72.27      257.88    140.40 o
   3  22   8     1287.63     1455.61    194.85 o
  -3  23   8     1812.31     1716.36    160.46 o
  -2  23   8      187.54      349.58    100.29 o
   0  23   8      207.03      145.36     64.34 o
   1  23   8     1201.22     1375.40     99.28 o
   2  23   8      132.63      195.28     79.55 o
   3  23   8     8529.47     8876.02    530.09 o
  -3  24   8     1164.96     1131.86    197.71 o
  -2  24   8        6.07      -37.25     83.10 o
  -1  24   8     4779.27     4441.33    323.79 o
   0  24   8      576.91      646.50     72.69 o
   1  24   8       13.36      -36.37     49.82 o
   2  24   8      402.02      359.32     69.30 o
  -2  25   8     1727.11     1649.01    119.02 o
  -1  25   8     1456.90     1323.80    163.33 o
   0  25   8      158.35      154.33     78.44 o
   1  25   8      907.26      879.39     83.52 o
   2  25   8     1137.39     1111.81     80.61 o
  -1  26   8      249.78      286.79     67.34 o
   0  26   8     2749.99     2751.65    203.08 o
   1  26   8       31.15       -6.48     50.75 o
  -5   0   9     5263.11     5286.61    289.40 o
  -3   0   9    11086.18    11126.16    316.86 o
  -1   0   9     5171.45     5045.92    237.83 o
   1   0   9     3318.83     3145.46    133.68 o
   5   0   9      386.46      269.35     74.50 o
  -5   1   9      117.69      149.00     48.71 o
  -4   1   9      172.44      226.99     38.34 o
  -3   1   9     1226.58     1267.91    103.67 o
  -2   1   9      301.08      266.48     63.04 o
  -1   1   9       83.19       99.04     38.54 o
   0   1   9       34.85      -13.93     24.22 o
   1   1   9     1450.87     1387.99    106.62 o
   2   1   9     1979.80     1975.27     73.73 o
   3   1   9     5752.33     5459.82    206.63 o
   4   1   9      439.96      577.51     91.55 o
   5   1   9     4559.46     4951.45    296.47 o
  -5   2   9     1290.01     1034.40     97.42 o
  -4   2   9     7395.63     7881.14    262.31 o
  -3   2   9     3682.30     3737.20    158.68 o
  -2   2   9     4335.99     4471.38    213.47 o
  -1   2   9     7853.33     8049.75    286.54 o
   0   2   9       22.57       20.06     45.85 o
   1   2   9       65.65      119.17     32.22 o
   2   2   9      514.98      546.10    103.15 o
   3   2   9       56.98      157.61     56.06 o
   4   2   9       94.18      169.60    131.81 o
   5   2   9       21.30       65.74     40.16 o
  -5   3   9      447.73      455.59     65.90 o
  -4   3   9      787.13      945.57     88.83 o
  -3   3   9     2604.29     2669.09     95.39 o
  -2   3   9     1002.99     1118.03     75.80 o
  -1   3   9      105.08      206.28     48.63 o
   1   3   9      745.88      866.52     55.38 o
   2   3   9     5100.04     5524.44    295.13 o
   3   3   9     1059.37     1006.23    104.22 o
   4   3   9     6993.81     6970.08    277.35 o
   5   3   9        0.46       71.63     65.90 o
  -5   4   9     1852.13     1653.32    131.81 o
  -4   4   9     3873.59     4174.85    220.63 o
  -3   4   9      841.02     1011.48    106.02 o
  -2   4   9    13315.14    14065.16    331.89 o
  -1   4   9      611.10      587.40     74.50 o
   0   4   9     9346.47     9593.07    251.92 o
   1   4   9     1836.12     1923.95     88.17 o
   2   4   9       71.66       75.85     45.61 o
   3   4   9     1197.84     1312.34    137.54 o
   4   4   9        2.38       36.27     35.75 o
  -5   5   9       16.08      -71.63     57.31 o
  -4   5   9      330.59      435.34     48.87 o
  -3   5   9      155.06      137.54     54.44 o
  -2   5   9     6068.16     6091.68    162.14 o
  -1   5   9     1482.66     1452.74    117.48 o
   0   5   9      580.47      623.42     67.25 o
   1   5   9     2004.03     1795.09    103.01 o
   2   5   9     2436.00     2566.98    109.32 o
   3   5   9     1192.38     1043.00    120.35 o
   4   5   9     3038.11     3131.85    209.17 o
  -5   6   9     5078.79     5320.65    204.22 o
  -4   6   9       43.03       96.60     34.38 o
  -3   6   9     5073.09     4839.71    179.00 o
  -2   6   9     3294.52     3702.06    144.55 o
  -1   6   9     5302.92     5171.82    156.02 o
   0   6   9     4282.27     4063.10    223.50 o
   1   6   9     7299.73     7312.09    206.94 o
   2   6   9     1568.25     1550.17    137.54 o
   3   6   9      506.11      469.92     83.10 o
   4   6   9      668.52      532.96     88.83 o
   5   6   9      538.42      460.78     67.85 o
  -5   7   9      487.80      358.17     71.63 o
  -4   7   9      141.21      132.26     38.34 o
  -3   7   9     1387.00     1424.09    114.61 o
  -2   7   9       62.83       75.93     30.39 o
  -1   7   9     3144.00     3401.20    191.98 o
   0   7   9     2872.81     2986.64    191.35 o
   1   7   9     2277.68     2386.86    169.06 o
   2   7   9      376.65      209.17     68.77 o
   3   7   9     6877.32     6793.53    211.17 o
   4   7   9       16.61     -137.54     91.69 o
   5   7   9     3870.99     3523.63    247.85 o
  -5   8   9     1072.28     1002.88    106.02 o
  -4   8   9      292.74      329.85     41.27 o
  -2   8   9       50.77       35.82     30.39 o
  -1   8   9     5382.05     5693.50    277.94 o
   0   8   9      402.05      407.51     40.78 o
   1   8   9      958.79      959.90    106.02 o
   2   8   9     2441.37     2315.22    171.92 o
   3   8   9       53.90       39.64     35.66 o
   5   8   9      292.46      188.99    110.32 o
  -5   9   9       20.70      106.02     80.23 o
  -4   9   9      324.96      371.95    100.29 o
  -3   9   9     2993.60     3097.47    177.65 o
  -2   9   9     1297.12     1361.05    114.61 o
  -1   9   9     1324.32     1328.23     63.18 o
   0   9   9     3697.33     3828.38    138.39 o
   1   9   9     2213.62     2354.32     91.41 o
   2   9   9     4858.29     4948.50    266.48 o
   3   9   9     2414.22     2366.60    104.79 o
   4   9   9     3275.48     3151.91    229.23 o
   5   9   9       86.58       94.01     54.44 o
  -5  10   9        6.34       -8.89     21.14 o
  -4  10   9     4919.85     5252.88    219.20 o
  -3  10   9      213.50      212.04     63.04 o
  -2  10   9     3310.49     3438.45    217.77 o
  -1  10   9        0.85       37.28     34.44 o
   0  10   9     4135.53     4466.85    359.91 o
   1  10   9      699.11      804.85     59.14 o
   2  10   9     2842.59     3349.62    209.17 o
   3  10   9      178.28      232.15     45.13 o
   4  10   9      401.86      358.17    111.75 o
  -5  11   9       16.68       -8.74     39.99 o
  -4  11   9      236.41      174.90     49.36 o
  -3  11   9      404.11      401.15     71.63 o
  -2  11   9      250.04      256.65     41.50 o
  -1  11   9     6296.12     6217.66    501.44 o
   0  11   9     4514.79     4839.61    246.42 o
   1  11   9     1076.14     1144.67     75.97 o
   2  11   9     5577.72     5833.90    315.19 o
   3  11   9      284.14      398.29     91.69 o
   4  11   9     1046.67      799.44    108.88 o
   5  11   9      167.98      131.81    114.61 o
  -5  12   9     2466.46     2397.84    108.50 o
  -4  12   9     4235.70     4214.51    250.72 o
  -3  12   9      810.67      681.96     91.69 o
  -2  12   9      678.55      507.60     61.61 o
  -1  12   9      676.37      672.06     59.74 o
   0  12   9     2060.15     1905.47    149.00 o
   1  12   9     4953.52     5472.86    280.81 o
   2  12   9     4021.61     4252.21    257.88 o
   3  12   9        6.04      -51.58     94.56 o
  -5  13   9       25.21       20.06     97.42 o
  -4  13   9      140.44      104.23     55.76 o
  -3  13   9        2.94       -9.17     33.38 o
  -2  13   9        0.28        2.17     32.29 o
  -1  13   9     5488.66     4952.51    249.62 o
   0  13   9     1553.66     1596.01    146.13 o
   1  13   9    10024.46     9977.23    484.25 o
   2  13   9        0.77       63.04     91.69 o
   3  13   9     1778.38     1690.57    169.06 o
   4  13   9        3.94       97.42     83.10 o
  -4  14   9       60.62       14.83     71.63 o
  -3  14   9     5855.72     5650.52    312.33 o
  -2  14   9     1248.14     1555.25    121.78 o
  -1  14   9       64.88       74.00     53.47 o
   0  14   9      917.63     1011.48    114.61 o
   1  14   9     7099.59     7435.64    366.77 o
   2  14   9       89.72       80.23     63.04 o
  -4  15   9      367.03      283.17     80.23 o
  -3  15   9     1232.58     1100.30    103.15 o
  -2  15   9       12.04       53.08     34.65 o
  -1  15   9      426.38      368.64    114.61 o
   0  15   9     1275.87     1200.20     73.81 o
   1  15   9     8194.32     8696.41    444.13 o
   2  15   9     2114.37     1945.11    232.10 o
  -4  16   9     7720.46     7398.57    289.71 o
  -3  16   9       57.52       51.58     40.12 o
  -2  16   9      981.04     1203.46    100.29 o
  -1  16   9      634.58      630.59     61.18 o
   0  16   9      849.84      843.71     80.07 o
   1  16   9      359.05      312.33     83.10 o
   3  16   9      277.25      358.17     88.83 o
  -4  17   9       84.32      162.99     63.04 o
  -3  17   9       35.25      -14.33     42.98 o
  -2  17   9        2.40        0.00     42.98 o
  -1  17   9      390.09      527.23     91.69 o
   1  17   9        3.59       25.79     63.04 o
   2  17   9     4886.91     5289.48    318.06 o
   3  17   9       60.55      246.42    111.75 o
  -4  18   9     5786.79     6066.53    282.64 o
  -3  18   9     3989.18     3610.37    226.36 o
  -1  18   9      888.15      959.90    123.21 o
   0  18   9      691.26      750.73    108.88 o
   3  18   9        1.39      -45.85     71.63 o
  -1  19   9      183.33      217.81     62.42 o
   0  19   9     2243.87     2168.95    191.98 o
   2  19   9      375.97      481.38    126.08 o
   3  19   9     2083.60     1833.84    189.11 o
  -1  20   9     3270.63     3401.20    252.15 o
   0  20   9      297.95      381.09     88.83 o
   1  20   9     1636.66     1311.72    126.08 o
   2  20   9      845.23      862.48    128.94 o
   0  21   9      620.01      679.09    126.08 o
   1  21   9      596.49      528.29    121.78 o
   2  21   9      293.08      353.62     71.63 o
  -2  22   9     4504.71     3928.43    318.06 o
   0  22   9     3084.70     3014.37    255.02 o
   1  22   9      650.07      595.82    180.52 o
   2  22   9       61.24      -17.19    146.13 o
  -1  23   9      251.36      206.31     71.63 o
   0  23   9       82.12      138.80     72.56 o
   1  23   9       71.79     -122.76     84.53 o
   0  24   9     4141.93     4495.52    411.24 o
  -2   0  10    13313.40    12286.72    590.27 o
   0   0  10     4392.18     4530.15    272.21 o
   2   0  10     3860.07     4177.80    187.01 o
  -3   1  10       16.62        0.00     48.71 o
  -2   1  10      546.49      510.04     80.23 o
  -1   1  10       14.61       60.17     57.31 o
   0   1  10     2225.65     2171.95    160.46 o
   1   1  10     1097.02     1102.66    114.61 o
   2   1  10     1754.57     1745.29     74.71 o
   3   1  10       27.56      -53.86     44.44 o
   4   1  10     1625.72     1464.44    115.44 o
  -4   2  10      272.52      323.79     63.04 o
  -3   2  10     7374.79     7602.53    255.07 o
  -2   2  10     5417.28     6040.63    207.25 o
  -1   2  10     3701.57     3608.48    154.99 o
   3   2  10     6512.57     6328.69    178.50 o
   4   2  10      826.88      759.81     57.06 o
  -4   3  10       42.13       70.82     35.07 o
  -3   3  10      181.16      266.14     36.92 o
  -2   3  10        4.87       77.37     54.44 o
  -1   3  10     2353.55     2151.90    163.33 o
   0   3  10      843.70      877.20     67.67 o
   1   3  10     2473.64     2338.14    180.52 o
   3   3  10     1954.35     2072.31     95.58 o
   4   3  10      264.08      267.96     49.63 o
  -5   4  10      925.69      971.36     94.56 o
  -4   4  10     1048.08     1003.51     76.47 o
   0   4  10      168.80      161.39     36.84 o
   1   4  10     1658.13     1687.93    108.11 o
   2   4  10     1789.09     1892.29     90.96 o
   3   4  10     2671.42     2753.15    146.88 o
   4   4  10       50.24       56.91     43.54 o
  -5   5  10      658.47      469.92     71.63 o
  -4   5  10      121.41       86.32     40.37 o
  -2   5  10      223.43      226.36     68.77 o
  -1   5  10       68.69      104.59     42.55 o
   0   5  10     2136.67     1993.03     90.64 o
   1   5  10     1004.37      947.32    124.68 o
   2   5  10      653.75      716.89     57.59 o
   4   5  10     2651.58     2355.85    139.25 o
  -5   6  10      132.73       83.10     45.85 o
  -4   6  10     2077.66     1925.53    171.92 o
  -2   6  10     2132.65     2152.40    104.13 o
  -1   6  10     4111.09     4369.34    141.88 o
   0   6  10     2493.28     2406.91    183.38 o
   1   6  10       66.99       45.50     46.01 o
   2   6  10     1473.81     1418.84    146.67 o
   3   6  10       10.74       68.77     71.63 o
   4   6  10     1976.26     1799.80    121.49 o
  -4   7  10       59.46       14.55     39.16 o
  -3   7  10      330.22      305.45     49.57 o
  -2   7  10     1088.95     1052.41     70.72 o
  -1   7  10     1010.75      976.36     77.49 o
   0   7  10     1437.00     1383.98    117.48 o
   1   7  10      134.00      151.86     38.75 o
   2   7  10     4736.76     4848.93    244.66 o
   3   7  10        0.54      108.88     74.50 o
   4   7  10     7305.87     7229.72    339.34 o
  -4   8  10     1159.00     1099.80     83.07 o
  -3   8  10       71.39       58.51     55.87 o
  -2   8  10     8804.73     9209.62    542.99 o
  -1   8  10     1857.95     1984.53    215.17 o
   0   8  10     6240.69     6538.78    338.11 o
   1   8  10     1006.95      965.62     84.45 o
   2   8  10      347.16      321.20     46.85 o
   3   8  10      116.25      237.83    117.48 o
   4   8  10      566.68      401.20     75.65 o
  -4   9  10      621.35      504.71     56.73 o
  -3   9  10      604.86      514.85     56.62 o
  -2   9  10      137.26      191.98     60.17 o
  -1   9  10     3086.41     2756.49    180.52 o
   1   9  10     1007.63      838.63     76.28 o
   2   9  10      260.60      246.56     79.73 o
   3   9  10     9401.28     8673.48    501.44 o
   4   9  10        4.43      -14.77     52.21 o
  -4  10  10        4.92       37.37     40.45 o
  -3  10  10     1185.25      916.92    106.02 o
  -2  10  10       20.75        0.00     60.17 o
  -1  10  10     6656.61     7129.05    366.77 o
   1  10  10     2802.10     3276.33    137.29 o
   2  10  10      157.14       58.66     38.28 o
   3  10  10      596.28      312.33     88.83 o
   4  10  10        2.56       45.96     51.64 o
  -4  11  10      112.95       51.58     65.90 o
  -2  11  10       37.82      -51.58     57.31 o
  -1  11  10      122.82       65.90     60.17 o
   0  11  10      120.08      149.00     71.63 o
   1  11  10     3100.25     2790.73    275.59 o
   2  11  10      428.78      424.08     85.96 o
   3  11  10     3187.10     3127.67    180.02 o
  -4  12  10      769.47      719.21    114.61 o
  -2  12  10       17.74       37.25     63.04 o
   0  12  10     1406.80     1518.65    131.81 o
   1  12  10     1078.92     1024.50     75.27 o
   3  12  10      153.31      103.39     47.29 o
  -4  13  10      852.58      673.36    126.08 o
  -2  13  10       53.50        8.60     63.04 o
   1  13  10      725.28      845.29    111.75 o
   3  13  10       14.08      -54.44     77.37 o
  -1  14  10     1184.59     1077.38    131.81 o
   1  14  10      321.61      303.73     91.69 o
   2  14  10     3206.27     3280.85    237.83 o
  -1  15  10      251.83      200.61     40.29 o
   0  15  10     3832.02     3718.24    250.13 o
   1  15  10     1445.78     1197.73    131.81 o
   2  15  10     2048.54     2295.16    180.52 o
  -1  16  10     1704.86     1712.22    117.46 o
   0  16  10      499.16      426.94     85.96 o
   1  16  10     2891.02     3157.64    240.69 o
   2  16  10      739.98      679.09    143.27 o
  -2  17  10      343.42      409.75     74.50 o
  -1  17  10      891.08      779.38    120.35 o
   0  17  10        0.44       63.04     83.10 o
  -2  18  10     1543.81     1154.75    146.13 o
   1  18  10     1752.78     1951.32    171.92 o
   2  18  10     1613.48     1919.80    200.58 o
  -2  19  10       41.76      -80.23     80.23 o
   0  19  10     1583.41     1478.53    177.65 o
   1  19  10      459.21      126.08     91.69 o
   0  20  10     4314.04     4123.27    320.92 o
   1  20  10       34.83      -51.02     68.89 o
  -3   0  11     7401.31     7389.80    395.42 o
   3   0  11     2819.05     2947.77    616.06 o
  -3   1  11      434.43      661.90     94.56 o
   0   1  11       23.83       34.38     63.04 o
   1   1  11     3772.86     3690.60    232.10 o
   3   1  11       54.59        8.75     40.46 o
  -3   2  11     2118.31     1962.78    151.86 o
  -2   2  11     2426.59     2730.90    137.06 o
  -1   2  11     1286.30     1361.05    131.81 o
   0   2  11     3046.83     2973.83    137.60 o
   1   2  11     4633.23     4627.58    280.81 o
   2   2  11     8645.72     8917.04    461.33 o
   3   2  11     3234.63     2976.54    166.28 o
  -4   3  11      635.16      469.92     88.83 o
  -3   3  11      189.63      246.42     74.50 o
  -2   3  11      113.50      168.69     47.58 o
  -1   3  11        1.62       29.19     43.53 o
   0   3  11      447.05      433.40     63.99 o
   1   3  11      274.10      332.38     83.10 o
   2   3  11      192.28      232.10     88.83 o
   3   3  11       26.43       77.37     58.76 o
  -4   4  11     3439.85     3561.66    266.48 o
  -3   4  11     1145.68     1048.73    117.48 o
  -2   4  11     5959.97     6621.94    245.87 o
  -1   4  11       72.23       88.30     37.04 o
   0   4  11     5376.01     5380.33    188.91 o
   1   4  11        0.96      104.06     40.78 o
   2   4  11     3644.22     3761.52    169.69 o
   3   4  11      161.53      115.88     61.61 o
  -2   5  11      725.91      608.91    106.02 o
  -1   5  11      171.61       96.47     44.75 o
   0   5  11        4.76       97.23     40.78 o
   1   5  11      997.77     1032.79     89.08 o
   2   5  11      592.45      572.41    239.26 o
   3   5  11     3166.68     2810.07    139.37 o
  -3   6  11     4243.16     4341.04    283.67 o
  -2   6  11       35.58       74.50     63.04 o
  -1   6  11     2957.24     3185.33    149.28 o
   0   6  11     2564.21     2681.54    241.21 o
   1   6  11     3926.14     4246.91    203.62 o
   3   6  11     1738.17     1661.34    105.26 o
  -3   7  11       33.32      169.06     74.50 o
  -2   7  11       55.41       22.92     54.44 o
  -1   7  11        3.86       -2.87     46.47 o
   0   7  11     1986.14     1992.04    196.28 o
   1   7  11      220.20      165.16     53.66 o
   2   7  11       47.22      151.86     85.96 o
   3   7  11     2029.36     2229.14    121.34 o
  -3   8  11      847.04      530.09    106.02 o
  -2   8  11     2927.08     2922.68    186.25 o
  -1   8  11     3836.10     4045.61    145.28 o
   0   8  11     1171.71     1049.87    212.04 o
   1   8  11     2923.24     3194.89    234.96 o
   2   8  11      712.06      638.98    114.61 o
   3   8  11     1598.92     1575.71    128.55 o
  -3   9  11       11.29       14.33     63.04 o
  -2   9  11       11.69       -2.87     57.31 o
  -1   9  11      257.91      281.29     45.08 o
   0   9  11     1542.66     1463.31     87.59 o
   1   9  11       49.33       71.63     77.37 o
   2   9  11      548.31      670.50    111.75 o
  -3  10  11      174.32      340.98     83.10 o
  -2  10  11     5927.49     6360.38    252.39 o
  -1  10  11       98.53       88.50     40.16 o
   0  10  11     7539.76     8078.14    266.97 o
  -3  11  11        0.42        0.00     71.63 o
  -2  11  11        0.93       -0.37     46.47 o
  -1  11  11      100.66      106.46     42.31 o
   0  11  11       61.25      -23.34     41.27 o
  -2  12  11      622.13      482.10     65.64 o
  -1  12  11     4387.61     4185.19    244.99 o
   1  12  11     1168.22     1369.65    160.46 o
   2  12  11     1017.25     1131.30    102.18 o
  -2  13  11      341.45      258.39     60.38 o
   1  13  11       71.48       64.09     53.01 o
   2  13  11        0.36      -11.46     83.10 o
  -2  14  11      645.05      776.52    131.81 o
   1  14  11     1592.81     1661.92    183.38 o
  -1  15  11        0.19       37.25     85.96 o
   0  15  11        0.44      -57.31     88.83 o
   1  15  11       65.60      100.29     88.83 o
   0  16  11     2425.22     2370.11    150.69 o
   0   0  12     2355.20     2412.64    203.44 o
  -1   1  12       56.98       48.12    107.45 o
   0   1  12     2312.50     2015.51    140.75 o
   1   1  12     1148.46     1159.57    102.18 o
  -1   2  12      793.51      848.46     86.84 o
   0   2  12     4163.30     3997.20    303.73 o
   1   2  12     6496.28     6853.62    329.24 o
  -1   3  12      317.38      383.93     65.27 o
   0   3  12      307.45      406.88     97.42 o
   1   3  12      672.34      470.79     71.39 o
  -2   4  12     2298.58     2320.95    212.04 o
  -1   4  12     1793.89     1926.94    129.48 o
   0   4  12        8.81     -100.29     74.50 o
   1   4  12     4460.08     4262.75    235.26 o
  -1   5  12       54.51       75.56     87.39 o
   0   5  12       19.08       44.60     53.43 o
  -1   6  12      187.17      192.78     50.93 o
   0   6  12     5086.96     5380.85    286.54 o
  -1   7  12      949.69      888.03    106.76 o
   0   7  12       99.10      138.53     50.69 o
   0   8  12     2343.28     2537.42    161.07 o
 
